# Supplementary material for: Drifting Phenologies Cause Reduced Seasonality of Butterflies in Response to Increasing Temperatures
Source: Insects. 2018 Nov 30;9(4):174. doi: 10.3390/insects9040174 (PMC6317056; doi:10.3390/insects9040174)
Supplement: Supplementary file 1 [file insects-09-00174-s001.zip]

Archive with 4 entries (3 files):
- Supply/
- Supply/Figures.docx
- Supply/File_S1.xlsx
- Supply/Table_S1.xlsx
