# Supplementary material for: Drifting Phenologies Cause Reduced Seasonality of Butterflies in Response to Increasing Temperatures
Source: Insects. 2018 Nov 30;9(4):174. doi: 10.3390/insects9040174 (PMC6317056; doi:10.3390/insects9040174)
Supplement: Supplementary file 1 [file insects-09-00174-s001.zip › Supply/File_S1.xlsx]

## Sheet: butterfly survey data
Date	jday	year	Locality	Start time	End time	effort	minutes	Temperature F	Temperature C	Wind	Sunshine	Cloud	lag precip MCO	Thermal Sum	Battus.polydamas	Battus.philenor	Papilio.polyxenes	Papilio.troilus	Papilio.palamedes	Papilio.cresphontes	Papilio.glaucus	Eurytides.marcellus	Unknown.Papilionidae	Ascia.monuste	Pontia.protodice	Phoebis.sennae	Zerene.cesonia	Eurema.daira	Euruema.nicippe	Eurema.lisa	Nathalis.iole	Colias.eurytheme	Pyrisitia.nise	Phoebis.philea	Unknown.Pieridae	Strymon.melinus	Calycopis.cecrops	Parhassius.m-album	Satyrium.favonius	Leptotes.cassius	Hemiargus.ceraunus	Callophrys.henrici	Unknown.Lycaenidae	Agraulis.vanillae	Dryas.iulia	Heliconius.charitonius	Phyciodes.phaon	Phyciodes.tharos	Vanessa.atalanta
2004-10-17	291	2004	C	11:50:00	12:40:00	00:50:00	50	81	27.2222	1	4	0	6.8	6804.72	0	0	0	1	7	0	1	0	1	0	0	1	0	0	0	0	0	0	0	0	0	0	0	0	0	0	0	0	0	1	0	0	0	0	0
2004-10-26	300	2004	D	10:46:00	11:20:00	00:34:00	34	78	25.5556	1	4	0	6.33	7023.89	1	0	0	0	2	0	6	0	0	0	0	0	0	0	0	0	0	0	0	0	0	0	0	0	0	0	0	0	0	3	0	0	0	0	0
2004-11-07	312	2004	C	13:39:00	14:00:00	00:21:00	21	80	26.6667	1	4	0	0.99	7303.33	0	0	0	0	1	0	0	0	0	0	0	0	0	0	0	0	3	0	0	0	2	0	0	0	0	0	0	0	0	0	0	0	0	0	0
2004-11-07	312	2004	B	09:40:00	10:05:00	00:25:00	25	78	25.5556	1	4	0	0.99	7303.33	0	0	0	0	1	0	0	0	0	0	0	0	0	0	0	0	0	1	0	0	0	0	0	0	0	0	0	0	0	0	0	0	0	0	0
2004-11-18	323	2004	B	10:10:00	11:10:00	01:00:00	60	70	21.1111	1	4	0	1.65	7535.28	0	0	0	0	0	0	0	0	0	0	0	0	0	0	8	0	0	0	0	0	0	0	0	0	0	0	0	0	0	2	0	0	0	0	0
2004-11-21	326	2004	C	10:35:00	10:58:00	00:23:00	23	82	27.7778	1	4	0	1.3	7598.33	0	0	0	0	0	0	0	0	0	0	0	0	0	0	0	0	1	0	0	0	0	0	0	0	0	0	0	0	0	0	0	0	0	0	0
2004-11-28	333	2004	A	10:35:00	11:35:00	01:00:00	60	80	26.6667	1	1	0	2.18	7738.89	0	0	0	0	0	0	0	0	0	0	0	0	0	0	0	0	0	0	0	0	0	0	0	0	0	0	0	0	0	6	0	0	2	0	3
2004-11-28	333	2004	C	09:55:00	10:20:00	00:25:00	25	75	23.8889	2	4	20	2.18	7738.89	0	0	0	0	0	0	0	0	0	0	0	0	0	0	0	0	0	0	0	0	0	0	0	0	0	0	0	0	0	0	0	0	0	0	1
2004-12-05	340	2004	B	11:12:00	11:45:00	00:33:00	33	72	22.2222	1	4	10	2.18	7868.06	0	0	0	0	0	0	1	0	0	0	0	0	0	11	0	0	0	0	0	0	1	0	0	0	0	0	0	0	0	0	0	0	0	0	0
2004-12-05	340	2004	A	09:55:00	11:02:00	01:07:00	67	66	18.8889	1	4	10	2.18	7868.06	0	0	0	0	0	0	0	0	0	0	0	0	0	0	0	0	0	0	0	0	0	0	0	0	0	0	1	0	0	4	0	0	0	0	0
2004-12-09	344	2004	D	10:15:00	11:15:00	01:00:00	60	70	21.1111	1	2	0	2.18	7956.67	0	0	0	0	0	0	0	0	0	0	0	0	0	0	0	0	0	0	0	0	0	0	0	0	0	0	0	0	0	4	0	1	0	0	0
2004-12-12	347	2004	A	10:00:00	11:15:00	01:15:00	75	68	20	1	4	0	2.38	8005	0	0	0	0	0	0	0	0	0	0	0	0	0	0	0	0	2	0	0	0	0	0	0	0	0	0	0	0	0	0	0	0	0	0	0
2004-12-19	354	2004	B	09:50:00	10:05:00	00:15:00	15	58	14.4444	1	4	0	1.22	8101.11	0	0	0	0	0	0	0	0	0	0	0	0	0	0	0	0	0	0	0	0	0	0	0	0	0	0	0	0	0	0	0	0	0	0	0
2005-01-02	2	2005	C	09:47:00	10:02:00	00:15:00	15	68	20	1	4	3	3.94	38.0556	0	0	0	0	0	0	0	0	0	0	0	0	0	0	0	0	0	0	0	0	0	0	0	0	0	0	0	0	0	0	0	0	0	0	0
2005-02-14	45	2005	C	14:00:00	14:23:00	00:23:00	23	76	24.4444		2	50	4.87	738.611	0	0	0	0	0	0	0	0	0	0	0	1	0	0	0	0	0	0	0	0	0	0	0	0	0	0	0	0	0	0	0	1	0	0	0
2005-03-06	65	2005	D	14:40:00	15:20:00	00:40:00	40	75	23.8889	1	4	0	4.8	1095.28	0	0	0	0	0	2	1	0	1	0	0	0	0	1	0	0	0	0	0	0	3	0	0	0	0	0	0	0	0	0	0	0	0	0	0
2005-03-10	69	2005	B	10:45:00	11:15:00	00:30:00	30	60	15.5556	1	4	0	5.31	1158.06	0	0	0	0	0	0	0	1	0	0	0	0	0	0	0	0	0	0	0	0	0	0	0	0	0	0	0	0	0	0	0	0	0	0	0
2005-03-10	69	2005	A	11:15:00	11:45:00	00:30:00	30	60	15.5556	1	4	0	5.31	1158.06	0	0	0	0	0	0	0	0	0	0	0	0	0	0	0	0	0	0	0	0	0	0	0	0	0	0	0	0	0	3	0	0	0	0	0
2005-03-28	87	2005	C	14:10:00	15:05:00	00:55:00	55	75	23.8889	4	4	0	7.25	1514.44	0	0	0	4	2	0	0	15	0	1	0	0	0	0	0	0	0	0	0	0	0	0	0	0	0	0	0	0	0	0	0	0	0	0	1
2005-04-11	101	2005	D	15:00:00	15:36:00	00:36:00	36	78	25.5556	1	3	25	7.95	1808.89	1	0	0	0	0	0	5	0	0	0	0	0	0	0	0	0	0	0	0	0	0	0	0	0	0	0	0	0	0	0	0	0	0	0	0
2005-04-11	101	2005	B	13:42:00	14:20:00	00:38:00	38	78	25.5556	1	3	25	7.95	1808.89	10	0	0	1	9	0	0	4	0	1	0	0	0	0	0	0	0	0	0	0	0	0	0	0	0	0	0	0	0	3	0	0	0	0	0
2005-04-14	104	2005	C	10:15:00	10:50:00	00:35:00	35	72	22.2222	1	3	30	8.22	1871.39	0	0	0	0	0	0	1	1	0	0	0	0	0	0	0	0	0	0	0	0	0	0	0	0	0	0	0	0	0	3	0	0	0	0	0
2005-04-24	114	2005	A	14:05:00	14:45:00	00:40:00	40	75	23.8889	3	4	0	8.31	2063.61	0	0	0	1	0	0	6	0	1	2	1	0	0	0	0	0	0	0	0	0	0	0	0	0	0	0	0	0	0	8	0	0	0	0	3
2005-05-22	142	2005	B	13:35:00	13:50:00	00:15:00	15	85	29.4444	1	2	50	5.76	2714.44	0	0	0	0	0	0	0	0	0	0	0	0	0	0	0	0	0	0	0	0	0	0	0	0	0	0	0	0	0	3	0	1	0	0	0
2005-05-22	142	2005	D	14:20:00	14:45:00	00:25:00	25	85	29.4444	1	2	50	5.76	2714.44	0	0	0	1	3	0	1	0	1	0	0	0	0	1	0	0	0	0	0	0	0	0	0	0	0	0	0	0	0	0	0	1	0	0	1
2005-06-29	180	2005	D	10:30:00	11:45:00	01:15:00	75	92	33.3333	4	1	95	21.88	3726.11	0	0	1	18	17	2	50	0	2	0	0	0	0	0	0	0	0	0	0	0	0	2	0	0	0	0	0	0	0	3	0	2	1	0	0
2005-07-24	205	2005	C	14:05:00	14:50:00	00:45:00	45	95	35	1	3	30	24.09	4453.33	3	0	0	6	3	0	4	0	3	0	0	0	0	0	0	0	0	0	0	0	0	0	0	0	0	0	0	0	0	7	0	0	0	0	0
2005-07-28	209	2005	B	10:10:00	10:45:00	00:35:00	35	85	29.4444	1	4	4	23.78	4573.33	1	0	0	2	0	0	2	0	0	0	0	0	0	0	0	0	1	0	0	0	0	0	0	0	0	0	0	0	0	2	0	0	0	0	0
2005-08-11	223	2005	A	10:00:00	11:00:00	01:00:00	60	80	26.6667	2	4	0.5	18.53	4978.06	0	0	0	3	3	0	7	0	0	0	0	3	0	0	0	0	0	0	0	0	0	0	0	0	0	0	0	0	0	7	0	0	1	0	0
2005-08-15	227	2005	A	11:36:00	12:36:00	01:00:00	60	91	32.7778	1	3	30	16.32	5096.67	0	0	3	5	16	0	11	0	0	0	0	1	0	0	0	0	0	0	0	0	0	0	0	0	0	0	0	0	0	13	0	0	0	0	9
2005-08-28	240	2005	D	13:50:00	14:20:00	00:30:00	30	90	32.2222	5	4	40	12.6	5486.11	0	0	0	0	3	0	7	0	1	0	0	0	0	0	0	0	0	0	0	0	1	0	0	0	0	0	0	0	0	0	0	0	0	0	0
2005-09-12	255	2005	D	11:12:00	12:12:00	01:00:00	60	89	31.6667	1	4	10	10.08	5910.56	0	0	0	4	2	2	7	0	1	0	0	4	0	0	0	0	0	0	0	0	0	0	0	0	0	0	0	0	0	0	0	1	0	0	0
2005-09-19	262	2005	B	10:00:00	11:05:00	01:05:00	65	88	31.1111	1	4	10	9.06	6108.06	3	0	0	1	1	0	4	0	0	0	0	2	0	0	0	0	0	0	0	0	0	0	0	0	0	0	0	0	0	0	0	0	0	0	0
2005-09-27	270	2005	A	13:45:00	14:20:00	00:35:00	35	90	32.2222	2	4	10	9.67	6329.17	0	0	0	1	11	0	9	0	3	0	0	0	0	0	0	0	0	0	0	0	2	0	0	0	0	0	0	0	0	16	0	0	0	0	0
2005-09-30	273	2005	D	10:25:00	11:20:00	00:55:00	55	83	28.3333	1	4	30	9.33	6410.56	0	0	0	10	8	0	9	0	0	0	0	0	0	0	0	0	0	0	0	0	0	0	0	0	0	0	0	0	0	1	0	0	0	0	0
2005-10-10	283	2005	C	00:00:00	10:42:00	10:42:00	642	86	30	1	3	40	9.91	6682.5	6	0	0	1	0	0	0	0	0	0	0	9	0	0	0	0	0	0	0	0	0	0	0	0	0	0	0	0	0	2	0	1	0	0	0
2005-10-26	299	2005	A	10:53:00	11:22:00	00:29:00	29	65	18.3333	4	4	0	12.64	7057.22	0	0	0	0	0	0	0	0	0	0	0	0	0	0	0	0	0	0	0	0	0	0	0	0	0	0	0	0	0	1	0	0	1	0	0
2005-10-26	299	2005	C	10:05:00	10:35:00	00:30:00	30	62	16.6667	1	4	0	12.64	7057.22	0	0	0	0	0	0	2	0	0	0	0	0	0	0	0	0	0	0	0	0	0	0	0	0	0	0	0	0	0	3	0	0	0	0	0
2005-11-10	314	2005	B	10:02:00	10:40:00	00:38:00	38	70	21.1111	1	4		11.27	7374.44	0	0	0	0	0	0	0	0	1	0	0	0	0	2	0	0	0	0	0	0	0	0	0	0	0	0	0	0	0	0	0	0	0	0	0
2005-11-14	318	2005	B	10:15:00	10:39:00	00:24:00	24	81	27.2222	1	4	20	11.27	7458.06	0	0	0	0	0	0	0	0	0	0	0	0	0	1	0	0	0	0	0	0	0	0	0	0	0	0	0	0	0	0	0	0	0	0	0
2005-11-14	318	2005	A	10:57:00	11:22:00	00:25:00	25	83	28.3333	1	4	20	11.27	7458.06	0	0	0	0	0	0	0	0	0	0	0	0	0	0	0	0	0	0	0	0	0	0	0	0	0	0	0	0	0	0	0	0	0	0	0
2005-12-29	363	2005	D	14:25:00	15:10:00	00:45:00	45	70	21.1111	4	4	0	2.64	8223.89	0	0	0	0	0	0	0	0	0	0	0	0	0	1	0	0	0	0	0	0	0	0	0	0	0	0	0	0	0	0	0	0	0	0	0
2006-01-09	9	2006	A	15:05:00	15:28:00	00:23:00	23	75	23.8889	1	3	30	2.38	140.833	0	0	0	0	0	0	1	0	0	0	0	0	0	1	0	0	0	0	0	0	0	0	0	0	0	0	0	0	0	0	0	0	7	0	0
2006-01-09	9	2006	D	13:33:00	15:01:00	01:28:00	88	75	23.8889	1	3	30	2.38	140.833	0	0	0	0	0	0	0	0	0	0	0	0	0	1	0	0	0	0	0	0	0	0	0	0	0	0	0	0	0	0	0	1	0	0	0
2006-01-22	22	2006	C	14:30:00	14:40:00	00:10:00	10	82	27.7778	1	3	25	2.54	371.944	0	0	0	0	0	0	0	0	0	0	0	0	0	0	0	0	0	0	0	0	0	0	0	0	0	0	0	0	0	0	0	0	0	0	0
2006-01-22	22	2006	B	13:50:00	14:10:00	00:20:00	20	82	27.7778	1	3	25	2.54	371.944	0	0	0	0	0	0	0	0	0	0	0	0	0	0	0	0	0	0	0	0	1	0	0	0	0	0	0	0	0	0	0	0	0	0	0
2006-02-09	40	2006	B	14:55:00	15:40:00	00:45:00	45	70	21.1111	3	3	5	2.56	673.056	0	0	0	0	0	0	0	0	0	0	0	0	0	0	0	0	0	0	0	0	0	0	0	0	0	0	0	0	0	0	0	0	0	0	0
2006-02-09	40	2006	C	14:15:00	15:40:00	01:25:00	85	70	21.1111	4	3	5	2.56	673.056	0	0	0	0	0	0	0	0	0	0	0	0	0	2	0	0	0	0	0	0	0	0	0	0	0	0	0	0	0	0	0	0	0	0	0
2006-02-20	51	2006	C	13:55:00	14:25:00	00:30:00	30	75	23.8889	3	4	5	2.4	831.667	0	0	0	0	0	0	0	0	0	0	0	0	0	4	0	0	0	0	0	0	0	0	0	0	0	0	0	2	0	0	0	0	0	0	0
2006-03-13	72	2006	D	13:52:00	15:08:00	01:16:00	76	82	27.7778	1	2	50	2.79	1242.22	1	0	0	0	4	0	4	2	0	0	0	4	0	0	1	0	0	0	0	0	0	0	0	0	0	0	0	0	0	0	0	0	0	0	0
2006-03-29	88	2006	B	14:25:00	15:20:00	00:55:00	55	80	26.6667	2	4	0	2.54	1553.61	0	0	0	0	5	0	1	0	0	0	0	0	0	0	0	0	0	0	0	0	0	0	0	0	0	0	0	0	0	0	0	0	0	0	0
2006-03-29	88	2006	C	10:17:00	11:10:00	00:53:00	53	70	21.1111	2	3	30	2.54	1553.61	0	0	1	0	0	0	1	1	0	0	0	0	0	0	0	0	0	0	0	0	0	0	0	0	0	0	0	0	0	0	0	0	0	0	0
2006-03-29	88	2006	A	10:17:00	11:10:00	00:53:00	53	70	21.1111	5	3	30	2.54	1553.61	0	0	1	0	0	0	0	0	0	0	0	1	0	0	0	0	0	0	0	0	0	0	0	0	0	0	0	0	0	1	0	0	3	0	0
2006-04-10	100	2006	C	13:55:00	14:26:00	00:31:00	31	80	26.6667	3	3	40	0.99	1822.22	1	0	0	1	2	0	1	0	0	0	0	0	0	0	0	0	0	0	0	0	0	0	0	0	0	0	0	0	0	0	0	0	0	0	0
2006-04-10	100	2006	A	14:45:00	14:56:00	00:11:00	11	80	26.6667	7	2	50	0.99	1822.22	0	0	0	0	0	0	0	0	0	0	0	0	0	0	0	0	0	0	0	0	0	0	0	0	0	0	0	0	0	0	0	0	0	0	0
2006-04-20	110	2006	D	10:25:00	11:30:00	01:05:00	65	80	26.6667	1	4	1	1.1	2056.67	0	0	0	0	0	0	1	0	0	0	0	0	0	0	0	0	0	0	0	0	0	0	0	0	0	0	0	0	0	0	0	0	1	0	0
2006-04-30	120	2006	B	14:00:00	14:25:00	00:25:00	25	80	26.6667		4	10	1.07	2303.06	0	0	0	0	0	1	0	0	0	0	0	0	0	0	0	0	0	0	0	0	0	0	0	0	0	0	0	0	0	4	0	0	0	0	1
2006-05-15	135	2006	B	10:08:00	10:45:00	00:37:00	37	78	25.5556	1	3	40	2.64	2664.72	0	0	0	0	0	0	0	0	0	0	0	0	0	0	0	0	0	0	0	0	0	0	0	0	0	0	0	0	0	3	0	1	0	0	0
2006-05-15	135	2006	D	11:00:00	12:01:00	01:01:00	61	80	26.6667	1	3	40	2.64	2664.72	0	0	5	1	0	1	2	0	0	0	0	0	0	0	0	0	0	0	0	0	0	0	0	0	0	0	0	0	0	3	0	1	2	1	0
2006-05-25	145	2006	C	10:15:00	10:55:00	00:40:00	40	80	26.6667	1	2	50	3.03	2913.33	0	0	1	0	0	0	0	0	0	0	0	0	0	0	0	0	0	0	0	0	0	1	0	0	0	0	0	0	0	3	0	0	0	0	0
2006-05-28	148	2006	B	14:45:00	15:15:00	00:30:00	30	90	32.2222	11	4	20	4.27	2995.83	0	0	0	0	0	0	0	0	0	0	0	0	0	0	0	0	0	0	0	0	0	0	0	0	0	0	0	0	0	1	0	0	0	0	0
2006-05-28	148	2006	A	14:00:00	14:33:00	00:33:00	33	90	32.2222	11	4	20	4.27	2995.83	1	0	0	0	0	0	0	0	0	0	0	0	0	0	0	0	1	0	0	0	0	0	0	0	0	0	0	0	0	1	0	0	0	0	0
2006-06-15	166	2006	B	10:10:00	11:00:00	00:50:00	50	80	26.6667	5	4	2	7.83	3481.94	0	0	0	2	4	0	0	0	0	0	0	0	0	0	0	0	0	0	0	0	0	0	0	0	0	0	0	0	0	0	0	0	0	0	0
2006-07-11	192	2006	C	09:52:00	10:15:00	00:23:00	23	81	27.2222	1	3	30	10.34	4202.5	0	0	0	0	2	0	0	1	0	0	0	0	0	0	0	0	0	0	0	0	0	0	0	0	0	0	0	0	0	0	0	0	0	0	0
2006-07-11	192	2006	A	10:36:00	11:19:00	00:43:00	43	81	27.2222	1	3	30	10.34	4202.5	0	0	1	0	0	0	0	0	0	0	0	0	0	0	0	0	0	0	0	0	0	0	0	0	0	0	0	0	0	6	0	0	0	0	0
2006-07-20	201	2006	D	10:00:00	11:10:00	01:10:00	70	85	29.4444	1	4	10	12.96	4456.11	0	0	0	2	1	0	0	1	3	0	0	0	0	0	0	0	0	0	0	0	0	0	0	0	0	0	0	0	0	2	0	0	0	0	0
2006-07-30	211	2006	B	14:30:00	14:55:00	00:25:00	25	95	35	5	3	30	12.96	4741.11	0	0	0	0	4	0	0	0	2	0	0	0	0	0	0	0	0	0	0	0	0	0	0	0	0	0	0	0	0	14	0	3	0	0	0
2006-08-14	226	2006	C	10:43:00	11:07:00	00:24:00	24	86	30	1	2	50	10.8	5173.06	1	0	2	8	5	0	0	2	0	0	0	0	0	0	0	0	0	0	0	0	0	0	0	0	0	0	0	0	0	6	0	0	0	0	0
2006-08-14	226	2006	A	11:43:00	12:19:00	00:36:00	36	86	30	1	2		10.8	5173.06	0	0	0	0	2	0	0	0	0	0	0	2	1	0	0	0	0	0	0	0	0	0	0	0	0	0	0	0	0	9	0	1	0	0	0
2006-08-17	229	2006	B	10:20:00	11:35:00	01:15:00	75	84	28.8889	5	4	20	11.03	5257.5	1	0	0	32	6	0	1	0	0	2	0	0	0	0	0	0	0	0	0	0	0	0	0	0	0	0	0	0	0	63	0	15	0	0	0
2006-08-20	232	2006	D	14:20:00	15:05:00	00:45:00	45	90	32.2222	1	3	40	10.95	5338.61	0	0	0	1	6	1	2	0	2	0	0	0	0	0	0	0	0	0	0	0	2	0	0	0	0	0	0	0	0	1	0	1	0	0	0
2006-09-18	261	2006	D	10:26:00	10:59:00	00:33:00	33	85	29.4444	1	4	0	9.34	6150	0	0	0	3	8	1	6	0	0	0	0	5	0	0	0	0	0	0	0	0	0	0	0	0	0	0	0	0	0	1	0	0	0	0	0
2006-10-09	282	2006	C	10:17:00	11:03:00	00:46:00	46	78	25.5556	1	4	10	9.2	6694.17	0	0	0	0	3	0	0	0	0	0	0	1	0	2	0	0	0	0	0	0	0	0	0	0	0	0	0	0	0	4	0	0	0	0	0
2006-10-19	292	2006	B	09:59:00	10:30:00	00:31:00	31	87	30.5556		2	65	8.92	6932.22	2	0	0	0	6	0	3	0	0	0	0	1	0	11	0	0	0	0	0	0	0	0	0	0	0	0	0	0	0	5	0	0	0	0	0
2006-10-29	302	2006	A	14:15:00	15:00:00	00:45:00	45	80	26.6667	1	4	0	7.33	7149.17	0	0	0	0	2	0	4	0	0	0	0	0	0	0	1	0	0	0	0	0	5	0	0	0	0	0	0	0	0	11	0	3	0	0	0
2006-11-13	317	2006	C	11:33:00	11:59:00	00:26:00	26	65	18.3333	1	4	15	4.1	7461.11	0	0	0	0	1	0	1	0	0	0	0	0	0	0	0	0	0	0	0	0	0	0	0	0	0	0	0	0	0	1	0	0	0	0	1
2006-11-22	326	2006	B	10:50:00	11:07:00	00:17:00	17	50	10	11	3	25	3.2	7595.56	0	0	0	0	0	0	0	0	0	0	0	0	0	0	0	0	0	0	0	0	0	0	0	0	0	0	0	0	0	0	0	0	0	0	0
2006-11-22	326	2006	A	10:25:00	10:45:00	00:20:00	20	50	10	11	3	25	3.2	7595.56	0	0	0	0	0	0	0	0	0	0	0	0	0	0	0	0	0	0	0	0	0	0	0	0	0	0	0	0	0	0	0	0	0	0	0
2006-12-18	352	2006	C	14:11:00	14:22:00	00:11:00	11	80	26.6667	1	4	20	3.66	8109.72	0	0	0	0	0	0	0	0	0	0	0	0	0	0	0	0	0	0	0	0	0	0	0	0	0	0	0	0	0	0	0	0	0	0	0
2006-12-18	352	2006	B	13:40:00	13:53:00	00:13:00	13	80	26.6667	1	4	20	3.66	8109.72	0	0	0	0	0	0	0	0	0	0	0	0	0	0	0	0	0	0	0	0	0	0	0	0	0	0	0	0	0	0	0	0	0	0	0
2006-12-21	355	2006	D	10:30:00	12:24:00	01:54:00	114	78	25.5556	2	4	5	3.66	8173.06	0	0	0	0	0	0	1	0	0	0	0	2	1	2	0	0	0	0	0	0	3	0	0	0	0	0	0	0	0	0	0	0	0	0	0
2007-01-11	11	2007	B	10:00:00	10:30:00	00:30:00	30	67	19.4444	1	4	0	4.91	217.5	0	0	0	0	0	0	0	0	0	0	0	0	0	0	0	0	0	0	0	0	0	0	0	0	0	0	0	0	0	0	0	0	0	0	0
2007-01-15	15	2007	C	13:37:00	13:55:00	00:18:00	18	81	27.2222	2	3	40	4.92	298.333	0	0	0	0	0	0	0	0	0	0	0	0	0	0	0	0	0	0	0	0	0	0	0	0	0	0	0	0	0	0	0	0	0	0	0
2007-01-30	30	2007	A	10:45:00	11:15:00	00:30:00	30	48	8.88889	1	2	50	5.33	537.5	0	0	0	0	0	0	0	0	0	0	0	0	0	0	0	0	0	0	0	0	0	0	0	0	0	0	0	0	0	0	0	0	0	0	0
2007-02-15	46	2007	D	10:31:00	11:00:00	00:29:00	29	50	10	3	3	30	4.22	783.611	0	0	0	0	0	0	0	0	0	0	0	0	0	0	0	0	0	0	0	0	0	0	1	0	0	0	0	0	0	0	0	0	0	0	0
2007-02-16	47	2007	C	14:02:00	14:18:00	00:16:00	16	55	12.7778	5	4	10	4.24	793.056	0	0	0	0	0	0	0	0	0	0	0	0	0	0	0	0	0	0	0	0	0	0	0	0	0	0	0	0	0	0	0	0	0	0	0
2007-02-25	56	2007	A	14:33:00	15:21:00	00:48:00	48	81	27.2222	3	4	20	2.62	929.444	0	0	0	0	1	0	0	0	0	0	0	0	0	0	1	0	0	0	0	0	0	0	0	0	0	9	0	0	0	0	0	0	0	0	0
2007-03-12	71	2007	D	10:24:00	10:47:00	00:23:00	23	67	19.4444	2	4	1	2.14	1227.22	1	1	0	0	0	0	2	0	0	0	0	0	0	0	0	0	0	0	0	0	0	0	0	0	0	0	0	0	0	0	0	0	0	0	0
2007-03-15	74	2007	C	10:25:00	10:50:00	00:25:00	25	70	21.1111	3	4	1	2.5	1291.94	0	0	0	0	1	0	0	0	0	0	0	1	0	0	0	0	0	0	0	0	0	0	0	0	0	0	0	0	0	0	0	0	0	0	0
2007-03-23	82	2007	B	13:53:00	14:27:00	00:34:00	34	78	25.5556	3	3	40	2.6	1442.22	0	0	0	0	2	0	1	0	0	0	0	1	0	0	0	0	0	0	0	0	0	0	0	0	0	0	0	0	0	0	0	0	0	0	0
2007-03-25	84	2007	A	13:55:00	14:50:00	00:55:00	55	80	26.6667	3	4	20	2.28	1485.83	0	0	0	2	10	0	4	0	0	0	0	3	0	0	0	0	2	0	0	0	1	0	0	0	0	0	1	0	1	0	0	0	0	0	0
2007-04-19	109	2007	C	10:07:00	10:43:00	00:36:00	36	65	18.3333	4	4	0	2.7	2011.11	0	0	0	0	2	0	0	0	0	0	0	0	0	0	0	0	0	0	0	0	0	0	0	0	0	0	0	0	0	0	0	0	0	0	0
2007-04-22	112	2007	A	13:54:00	15:45:00	01:51:00	111	81	27.2222	3	2	19	2.59	2072.78	0	0	0	0	8	0	6	0	0	0	0	3	0	0	0	0	0	0	0	0	0	0	0	0	0	0	7	0	0	0	0	1	0	0	0
2007-04-23	113	2007	D	13:51:00	14:48:00	00:57:00	57	81	27.2222	3	4	1	2.59	2092.22	0	3	0	0	0	0	5	0	0	3	1	2	1	0	0	0	0	0	0	0	0	0	0	0	0	0	0	0	0	0	0	0	0	0	0
2007-05-14	134	2007	C	09:30:00	09:57:00	00:27:00	27	80	26.6667	1	3	30	2.93	2603.33	0	0	0	0	0	0	0	0	0	0	0	0	0	0	0	0	0	0	0	0	0	0	0	0	0	0	0	0	0	1	0	0	0	0	0
2007-05-25	145	2007	A	13:55:00	15:14:00	01:19:00	79	88	31.1111	3	2	50	2.58	2870.83	0	0	1	1	0	1	1	0	0	0	1	0	0	6	0	0	0	0	0	0	0	1	0	0	0	0	2	0	0	2	0	3	0	0	1
2007-05-27	147	2007	D	14:00:00	14:45:00	00:45:00	45	85	29.4444	4	4	24	2.6	2918.06	1	0	0	1	1	0	0	0	0	0	0	1	0	0	0	0	0	0	0	0	0	0	0	0	0	0	0	0	1	1	0	0	1	1	0
2007-05-29	149	2007	B	10:07:00	10:35:00	00:28:00	28	74	23.3333	5	4	20	2.6	2967.78	0	0	0	0	0	0	0	0	0	0	0	0	0	0	0	0	0	0	0	0	0	0	0	0	0	0	0	0	0	6	0	0	0	0	0
2007-06-15	166	2007	C	10:01:00	10:46:00	00:45:00	45	79	26.1111	3	3	30	4.69	3417.22	0	0	0	0	6	0	1	0	3	0	0	0	0	1	0	0	0	0	0	0	0	1	0	0	0	0	0	0	0	5	0	1	0	0	0
2007-06-18	169	2007	A	10:10:00	12:41:00	02:31:00	151	92	33.3333	3	4	5	4.64	3497.78	2	0	0	0	4	0	3	0	0	0	3	0	0	0	0	0	5	0	0	0	0	0	0	0	0	0	1	0	0	4	0	2	0	2	0
2007-06-28	179	2007	B	13:41:00	14:06:00	00:25:00	25	82	27.7778	3	2	50	6.41	3775.83	0	0	0	1	5	0	2	0	1	0	0	0	0	0	0	0	0	0	0	0	0	0	1	0	0	0	0	0	0	0	0	0	0	0	0
2007-07-09	190	2007	C	10:14:00	10:44:00	00:30:00	30	90	32.2222	1	2	50	8.42	4083.06	0	0	0	0	2	0	1	1	0	0	0	0	0	0	0	0	1	0	0	0	0	0	0	0	0	0	0	0	0	3	0	0	0	0	0
2007-07-19	200	2007	D	15:00:00	15:50:00	00:50:00	50	90	32.2222	1	3	30	10.54	4374.72	0	0	0	0	3	0	4	0	0	0	0	0	0	0	0	0	0	0	0	0	0	0	0	0	0	0	0	0	0	0	0	0	0	5	0
2007-07-22	203	2007	B	10:57:00	11:15:00	00:18:00	18	90	32.2222	2	3	2	10.85	4459.17	0	0	0	0	2	0	1	1	0	0	0	1	0	0	0	0	0	0	0	0	0	0	0	0	0	0	0	0	0	4	0	0	0	0	0
2007-07-22	203	2007	A	10:04:00	10:51:00	00:47:00	47	85	29.4444	1	2	3	10.85	4459.17	0	0	0	0	1	0	0	0	0	0	1	0	0	0	0	0	0	0	0	0	0	0	0	0	0	0	0	0	0	4	0	1	0	0	0
2007-07-24	205	2007	A	09:58:00	11:00:00	01:02:00	62	79	26.1111	2	2	50	11.29	4511.39	0	0	0	0	3	0	2	0	0	0	0	0	0	0	0	0	0	0	0	0	0	0	0	0	0	0	0	0	0	4	0	0	0	0	2
2007-08-13	225	2007	C	10:16:00	10:45:00	00:29:00	29	92	33.3333	1	4	50	12.22	5085.83	0	0	0	1	0	0	0	0	0	0	0	0	0	0	0	0	0	0	0	0	0	0	0	0	0	0	0	0	0	2	0	0	0	0	0
2007-08-23	235	2007	D	10:20:00	11:40:00	01:20:00	80	83	28.3333	1	4	1	11.67	5377.5	0	0	0	0	4	0	4	0	0	0	0	0	0	0	0	0	0	0	0	0	0	0	0	0	0	0	0	0	0	0	0	2	0	0	0
2007-08-26	238	2007	A	10:00:00	10:39:00	00:39:00	39	84	28.8889	2	4	1	10.77	5463.61	0	0	0	0	6	0	1	0	0	0	0	0	0	0	0	0	0	1	0	0	0	0	0	0	0	0	0	0	0	3	0	3	0	0	0
2007-08-26	238	2007	B	10:46:00	11:02:00	00:16:00	16	92	33.3333	1	3	2	10.77	5463.61	0	0	1	0	3	0	0	3	0	0	0	6	0	1	0	0	1	3	0	0	0	0	0	0	0	0	0	0	0	2	0	0	0	0	0
2007-08-30	242	2007	D	14:40:00	15:02:00	00:22:00	22	93	33.8889	1	4	20	10.98	5580.28	0	0	0	0	1	0	0	0	0	0	0	3	0	0	0	0	0	0	0	0	0	0	0	0	0	0	0	0	0	8	0	0	0	0	0
2007-08-30	242	2007	B	13:53:00	14:21:00	00:28:00	28	93	33.8889	1	4	20	10.98	5580.28	0	0	0	1	2	0	0	5	0	0	0	10	0	0	0	5	1	0	0	0	0	0	0	0	0	0	0	0	0	2	0	0	0	0	0
2007-09-20	263	2007	D	10:12:00	11:28:00	01:16:00	76	85	29.4444	1	4	10	13.1	6168.61	0	0	0	6	7	0	5	0	0	1	0	8	0	0	0	0	0	0	0	0	0	0	0	0	0	0	0	0	1	1	0	0	0	1	0
2007-09-23	266	2007	B	10:50:00	11:21:00	00:31:00	31	86	30	2	2	2	14.25	6249.44	0	0	0	1	3	0	0	0	1	0	0	15	0	1	0	0	3	3	0	0	1	0	0	0	0	0	0	0	0	3	0	0	0	0	0
2007-09-23	266	2007	A	10:00:00	10:40:00	00:40:00	40	82	27.7778	2	2	2	14.25	6249.44	0	0	0	2	10	0	4	0	0	0	0	3	0	0	0	0	0	1	0	0	0	0	0	0	0	0	0	0	0	0	0	3	0	0	0
2007-09-27	270	2007	C	13:55:00	14:24:00	00:29:00	29	90	32.2222	3	3	40	13.81	6357.78	0	0	0	2	5	0	0	0	0	0	0	1	0	0	0	0	0	0	0	0	0	0	0	0	0	0	0	0	1	3	0	0	0	0	0
2007-10-08	281	2007	A	10:00:00	12:15:00	02:15:00	135	87	30.5556	1	3	2	11.51	6658.33	1	0	0	0	17	0	5	0	0	0	0	11	0	0	0	0	0	0	0	0	0	0	0	0	0	0	0	0	0	14	0	3	0	0	0
2007-11-04	308	2007	D	14:30:00	15:32:00	01:02:00	62	78	25.5556	2	4	0	14.53	7325.28	0	0	0	0	0	0	1	0	0	0	0	2	0	0	0	0	2	0	0	0	0	0	0	0	0	0	0	0	0	2	0	2	0	0	0
2007-11-12	316	2007	C	10:23:00	11:14:00	00:51:00	51	72	22.2222	3	4	0	11.4	7470	0	0	0	0	2	0	0	0	0	0	0	1	0	0	0	0	0	0	0	0	0	0	0	0	0	0	0	0	0	1	0	0	0	0	0
2007-11-20	324	2007	B	10:15:00	11:35:00	01:20:00	80	73	22.7778	5	4	0	7.61	7620	0	0	0	0	2	0	0	0	0	0	0	2	0	2	3	0	2	0	0	0	0	0	0	0	0	0	0	0	0	1	0	1	1	0	0
2007-11-25	329	2007	A	14:04:00	15:15:00	01:11:00	71	80	26.6667	2	2	2	6.01	7721.67	0	0	0	0	0	0	1	0	0	0	0	1	0	1	0	0	0	0	0	0	0	0	0	0	0	0	4	0	0	1	0	0	7	0	1
2007-12-17	351	2007	B	14:17:00	14:45:00	00:28:00	28	50	10	3	4	0	4.4	8168.61	0	0	0	0	0	0	0	0	0	0	0	0	0	0	0	0	1	0	0	0	0	0	0	0	0	0	0	0	0	0	0	0	0	0	0
2007-12-18	352	2007	C	10:40:00	11:35:00	00:55:00	55	53	11.6667	1	3	35	4.09	8182.5	0	0	0	0	0	0	0	0	0	0	0	0	0	2	0	0	0	0	0	0	0	0	1	0	0	2	0	0	0	0	0	1	0	0	0
2007-12-23	357	2007	D	15:03:00	15:36:00	00:33:00	33	78	25.5556	3	4	1	2.82	8276.67	0	0	0	0	0	0	0	0	0	0	0	0	0	0	0	0	0	0	0	0	0	0	0	0	0	0	0	0	0	0	0	2	2	0	0
2007-12-23	357	2007	A	14:06:00	14:45:00	00:39:00	39	75	23.8889	2	3	2	2.82	8276.67	0	0	0	0	0	0	0	0	0	0	0	0	0	2	0	0	0	0	0	0	0	0	0	0	0	0	1	0	0	0	0	2	0	0	1
2007-12-27	361	2007	A	13:48:00	15:14:00	01:26:00	86	78	25.5556	1	3	2	2.15	8352.5	0	0	0	0	0	0	0	0	0	0	0	2	0	2	0	0	0	0	0	0	0	0	1	0	0	0	4	0	0	0	0	0	0	0	4
2008-01-14	14	2008	C	13:40:00	14:15:00	00:35:00	35	67	19.4444	1	3	40	1.52	227.222	0	0	0	0	0	0	0	0	0	0	0	0	0	0	0	0	0	0	0	0	0	0	0	0	0	0	0	0	0	0	0	0	0	0	0
2008-01-27	27	2008	A	14:13:00	14:56:00	00:43:00	43	67	19.4444	4	4	0	5.29	440.833	0	0	0	0	0	0	0	0	0	0	0	1	0	0	0	0	0	0	0	0	0	0	0	0	0	0	9	0	0	0	0	0	2	0	7
2008-01-27	27	2008	D	15:15:00	16:18:00	01:03:00	63	70	21.1111	1	4	0	5.29	440.833	0	0	0	0	0	0	0	0	0	0	0	0	0	0	0	0	0	0	0	0	0	0	3	0	0	0	0	0	0	0	0	0	0	0	1
2008-01-29	29	2008	B	10:29:00	11:10:00	00:41:00	41	68	20	4	4	0	5.15	468.611	0	0	0	0	0	0	0	0	0	0	0	0	0	0	0	0	0	0	0	0	0	0	0	0	0	0	0	0	0	0	0	0	0	0	0
2008-02-11	42	2008	B	11:37:00	14:45:00	03:08:00	188	70	21.1111	4	4	0	5.47	731.389	0	0	0	0	0	0	0	2	0	0	0	1	0	0	0	0	0	0	0	0	0	2	0	0	0	0	0	0	0	0	0	0	0	0	0
2008-02-11	42	2008	D	14:00:00	15:21:00	01:21:00	81	71	21.6667	4	4	0	5.47	731.389	14	0	0	0	0	0	1	1	0	0	0	6	0	0	0	0	3	0	0	0	1	0	0	0	0	0	0	0	0	0	0	1	0	0	6
2008-02-24	55	2008	A	14:00:00	14:48:00	00:48:00	48	78	25.5556	3	2	2	5.15	979.444	0	0	0	0	3	0	0	0	0	0	0	3	0	0	0	0	0	0	0	0	0	0	0	0	0	0	12	0	0	0	0	0	1	0	3
2008-02-28	59	2008	C	10:10:00	10:50:00	00:40:00	40	57	13.8889	2	4	0	5.82	1045.83	0	0	0	0	0	0	0	1	0	0	0	0	0	0	0	0	0	0	0	0	0	0	0	0	0	0	0	0	0	0	0	0	0	0	1
2008-03-10	70	2008	C	13:30:00	14:30:00	01:00:00	60	69	20.5556	3	3	49	9.12	1246.39	0	0	0	1	4	0	0	7	0	0	0	0	0	0	0	0	0	0	0	0	0	0	0	0	0	0	0	0	2	1	0	1	1	0	0
2008-03-19	79	2008	D	10:15:00	11:10:00	00:55:00	55	70	21.1111	11	4	2	8.39	1435.56	0	0	0	1	8	0	1	2	0	0	0	1	0	0	0	0	0	0	0	0	0	0	0	0	0	0	0	0	0	0	0	0	1	1	1
2008-03-23	83	2008	A	14:01:00	15:01:00	01:00:00	60	80	26.6667	2	4	0	8.09	1513.06	1	0	2	4	10	0	2	0	1	0	0	6	0	0	0	0	0	0	0	0	0	0	0	0	0	0	2	0	0	0	0	0	0	0	5
2008-03-28	88	2008	B	14:49:00	15:10:00	00:21:00	21	81	27.2222	2	3	1	5.65	1597.78	0	0	0	3	1	0	0	2	1	0	0	1	0	0	0	0	0	0	0	0	0	0	0	0	1	0	0	0	0	1	0	0	0	0	0
2008-04-17	108	2008	C	13:55:00	14:19:00	00:24:00	24	79	26.1111	3	2	50	9.33	2028.06	0	0	0	0	4	0	0	0	0	0	0	0	0	0	0	0	0	0	0	0	0	1	0	0	0	0	0	0	0	0	0	0	0	0	0
2008-04-20	111	2008	A	14:15:00	15:09:00	00:54:00	54	83	28.3333	2	4	1	9.23	2091.94	2	0	0	1	3	0	2	1	0	0	1	2	0	0	0	0	0	0	0	0	0	0	0	0	0	0	2	0	0	3	0	0	1	0	0
2008-04-21	112	2008	D	14:00:00	14:51:00	00:51:00	51	84	28.8889	1	3	40	9.23	2114.44	0	2	0	1	4	0	4	0	2	0	0	0	0	0	0	0	0	0	0	0	0	0	0	0	0	0	0	0	0	0	1	0	0	0	1
2008-04-30	121	2008	B	10:00:00	10:30:00	00:30:00	30	72	22.2222	2	4	0	8.36	2315.28	0	0	0	0	1	0	0	1	0	0	0	0	0	0	0	0	0	0	0	0	0	0	0	0	0	0	0	0	0	2	0	0	0	0	0
2008-05-12	133	2008	D	10:20:00	11:09:00	00:49:00	49	82	27.7778	4	4	1	4.88	2617.5	0	0	0	0	3	0	1	0	0	0	0	0	0	0	0	0	0	0	0	0	0	0	0	0	0	0	0	0	0	5	0	1	0	0	0
2008-05-25	146	2008	B	15:05:00	15:30:00	00:25:00	25	89	31.6667	1	4	1	7.84	2954.44	0	0	1	0	3	0	0	0	0	0	0	0	0	1	0	0	0	0	0	0	0	1	1	0	0	0	0	0	0	4	0	1	0	0	0
2008-05-25	146	2008	A	14:16:00	15:00:00	00:44:00	44	89	31.6667	2	4	1	7.84	2954.44	0	0	0	0	3	0	0	1	0	0	0	0	0	0	0	0	0	0	0	0	0	0	0	0	0	0	2	0	0	0	0	2	0	0	0
2008-06-22	174	2008	A	10:17:00	10:47:00	00:30:00	30	88	31.1111	2	4	1	8.9	3709.44	0	0	0	1	2	0	0	0	1	0	0	0	0	0	0	0	0	0	0	0	0	0	0	0	0	0	0	0	0	1	0	1	0	0	0
2008-06-22	174	2008	D	11:01:00	11:42:00	00:41:00	41	89	31.6667	2	3	2	8.9	3709.44	0	0	0	2	4	1	2	0	1	0	0	0	0	0	0	0	0	0	0	0	0	0	0	0	0	1	0	0	0	0	0	1	0	0	0
2008-06-26	178	2008	B	11:01:00	11:30:00	00:29:00	29	85	29.4444	3	1	4	10.86	3816.67	0	0	0	10	12	0	0	0	1	0	0	0	0	0	0	0	0	0	0	0	0	0	0	1	0	0	0	0	0	0	0	0	0	0	0
2008-06-30	182	2008	C	10:15:00	11:00:00	00:45:00	45	83	28.3333	2	4	20	13.21	3926.67	0	0	0	0	11	0	0	3	1	0	0	1	0	0	0	0	0	0	0	0	0	0	0	0	0	0	0	0	0	0	0	0	0	0	0
2008-07-08	190	2008	B	11:01:00	11:21:00	00:20:00	20	86	30	3	3	40	14.51	4141.39	0	0	0	5	1	0	0	0	0	0	0	0	0	0	0	0	0	0	0	0	0	0	0	0	0	0	0	0	0	0	0	0	0	0	0
2008-07-08	190	2008	C	10:28:00	10:51:00	00:23:00	23	84	28.8889	3	3	40	14.51	4141.39	0	0	0	0	1	0	0	1	0	0	0	0	0	0	0	0	0	0	0	0	0	0	0	0	0	0	0	0	0	0	0	0	0	0	0
2008-07-20	202	2008	A	10:06:00	10:51:00	00:45:00	45	89	31.6667	1	4	1	17.4	4471.94	0	0	0	1	5	0	1	0	0	0	0	0	0	0	0	0	0	0	0	0	0	0	0	0	0	0	0	0	0	0	0	1	0	0	0
2008-07-21	203	2008	D	10:30:00	11:30:00	01:00:00	60	87	30.5556	1	4	0	17.46	4501.11	0	0	0	1	3	0	2	0	0	0	0	0	0	0	0	0	0	0	0	0	0	0	0	0	0	0	0	0	1	0	0	0	0	0	0
2008-07-24	206	2008	D	13:44:00	14:32:00	00:48:00	48	91	32.7778	2	1	4	15.71	4582.22	0	0	0	0	2	0	0	0	0	0	0	0	0	0	0	0	0	0	0	0	0	0	0	0	0	0	0	0	0	0	0	0	0	0	0
2008-08-11	224	2008	C	11:03:00	11:37:00	00:34:00	34	85	29.4444	3	3	40	15.57	5087.78	1	0	0	1	4	0	2	0	0	1	0	0	0	0	0	0	0	0	0	0	0	1	0	0	0	0	0	0	0	7	0	0	0	0	0
2008-08-24	237	2008	A	10:06:00	10:50:00	00:44:00	44	84	28.8889	2	4	1	20.96	5432.22	1	0	0	0	0	0	1	0	0	0	0	2	0	0	0	0	0	0	0	0	0	0	0	0	0	0	0	0	0	4	0	3	0	0	0
2008-08-28	241	2008	B	13:40:00	14:05:00	00:25:00	25	90	32.2222	1	3	2	18.63	5547.5	0	0	0	1	2	0	0	0	0	0	0	3	0	0	0	0	0	0	0	0	0	0	0	0	0	0	0	0	0	3	0	1	0	0	0
2008-09-16	260	2008	C	10:30:00	11:15:00	00:45:00	45	90	32.2222	1	4	10	16.55	6078.61	0	0	0	6	10	0	0	2	0	0	0	1	0	0	0	0	0	0	0	0	0	0	0	0	0	0	0	0	0	2	0	1	0	0	0
2008-09-23	267	2008	B	14:06:00	15:03:00	00:57:00	57	88	31.1111	3	2	2	15.75	6269.72	0	0	1	0	1	0	1	0	0	0	0	1	0	0	0	0	0	0	0	0	0	0	0	0	0	0	0	0	0	1	0	1	0	0	0
2008-09-25	269	2008	D	13:57:00	15:10:00	01:13:00	73	80	26.6667	2	4	0	14.92	6319.17	0	0	0	8	15	0	0	0	0	0	0	0	1	0	0	0	0	0	0	0	0	0	0	0	0	0	0	0	0	5	0	2	0	0	0
2008-09-28	272	2008	A	10:00:00	10:51:00	00:51:00	51	79	26.1111	2	4	1	14.52	6393.89	0	0	0	2	5	0	0	1	1	0	0	2	0	0	0	0	0	0	0	0	0	0	0	0	0	0	0	0	0	3	2	3	0	0	0
2008-10-20	294	2008	C	10:18:00	11:07:00	00:49:00	49	68	20	3	4	0	11.7	6946.11	6	0	0	1	0	0	0	0	0	0	0	3	0	0	0	0	0	0	0	0	0	0	0	0	0	0	0	0	0	3	0	2	0	0	0
2008-10-26	300	2008	A	14:00:00	14:46:00	00:46:00	46	76	24.4444	2	4	1	8.07	7083.61	0	0	0	2	1	0	1	0	0	0	0	3	0	0	5	0	0	0	0	0	0	0	0	0	0	0	0	0	0	5	0	6	0	1	0
2008-10-31	305	2008	D	10:00:00	11:20:00	01:20:00	80	65	18.3333	3	4	0	6.67	7164.44	0	0	0	0	2	0	10	0	0	0	0	0	0	0	0	0	0	0	0	0	0	0	0	0	0	0	0	0	0	1	0	2	0	0	0
2008-11-10	315	2008	B	10:27:00	11:00:00	00:33:00	33	71	21.6667	1	4	0	6.04	7361.67	0	0	0	0	0	0	0	0	0	0	0	0	0	0	0	0	2	0	0	0	0	0	0	0	0	0	0	0	0	3	0	0	0	0	0
2008-11-18	323	2008	C	10:00:00	10:30:00	00:30:00	30	60	15.5556	2	4	0	3.82	7516.94	0	0	0	0	0	0	0	0	0	0	0	0	0	0	0	1	0	0	0	0	0	0	0	0	0	0	0	0	0	2	0	0	0	0	0
2008-11-20	325	2008	D	13:50:00	15:30:00	01:40:00	100	66	18.8889	4	4	0	3.72	7540	0	0	0	0	0	0	1	0	0	0	0	1	0	0	0	0	1	0	0	0	0	0	0	0	0	0	0	0	0	0	0	5	0	0	0
2008-11-23	328	2008	A	14:12:00	15:05:00	00:53:00	53	74	23.3333	2	4	1	3.48	7581.67	0	0	0	1	0	0	0	0	0	0	0	0	0	0	0	0	0	0	0	0	0	0	0	0	0	0	0	0	0	1	0	8	4	0	0
2008-12-12	347	2008	B	14:18:00	14:32:00	00:14:00	14	58	14.4444	4	4	1	3.41	7893.06	0	0	0	0	0	0	0	0	0	0	0	0	0	0	0	0	0	0	0	0	0	0	0	0	0	0	0	0	0	0	0	0	0	0	0
2008-12-12	347	2008	D	13:45:00	14:05:00	00:20:00	20	58	14.4444	4	4	1	3.41	7893.06	0	0	0	0	0	0	0	0	0	0	0	0	0	0	0	0	0	0	0	0	0	0	0	0	0	0	0	0	0	0	0	1	0	0	0
2008-12-18	353	2008	C	13:38:00	13:51:00	00:13:00	13	80	26.6667	1	4	20	2.62	8007.78	0	0	0	0	0	0	0	0	0	0	0	0	0	0	0	0	0	0	0	0	0	0	0	0	0	0	0	0	0	0	0	0	0	0	0
2008-12-19	354	2008	A	10:15:00	11:15:00	01:00:00	60	70	21.1111	3	4	1	2.62	8027.78	0	0	0	0	0	0	1	0	0	0	0	0	0	0	0	0	0	0	0	0	0	0	0	0	0	0	0	0	0	3	0	2	3	0	1
2009-01-23	23	2009	C	02:00:00	02:15:00	00:15:00	15	65	18.3333	1	4	0	1.82	334.444	0	0	0	0	0	0	0	0	0	0	0	0	0	0	0	0	0	0	0	0	0	0	0	0	0	0	0	0	0	0	0	0	0	0	0
2009-01-23	23	2009	B	02:20:00	02:45:00	00:25:00	25	65	18.3333	1	4	0	1.82	334.444	0	0	0	0	0	0	0	0	0	0	0	0	0	0	0	0	0	0	0	0	0	0	0	0	0	0	0	0	0	0	0	0	0	0	0
2009-02-17	48	2009	C	10:22:00	10:38:00	00:16:00	16	60	15.5556	3	4	0	2.59	728.333	0	0	0	0	0	0	0	0	0	0	0	0	0	0	0	0	0	0	0	0	0	0	0	0	0	0	0	0	0	0	0	0	0	0	0
2009-02-22	53	2009	A	02:00:00	02:45:00	00:45:00	45	75	23.8889	2	4	1	2.74	807.778	0	0	0	1	0	0	1	0	0	0	0	1	0	0	0	0	0	0	0	0	0	0	0	0	0	0	3	0	0	0	0	1	8	0	0
2009-02-23	54	2009	B	02:04:00	02:31:00	00:27:00	27	72	22.2222	2	4	0	2.74	823.056	1	0	0	1	1	0	0	1	0	0	0	0	0	0	0	0	0	0	0	0	0	0	0	0	0	0	0	0	0	0	0	0	0	0	0
2009-02-26	57	2009	D	13:50:00	14:33:00	00:43:00	43	78	25.5556	3	4	10	2.7	871.944	0	0	0	1	6	0	1	0	0	0	0	12	0	0	0	0	0	0	0	0	0	0	0	0	0	0	0	0	0	0	0	0	0	0	0
2009-03-09	68	2009	D	02:00:00	03:03:00	01:03:00	63	80	26.6667	3	4	5	2.74	1050.83	0	0	0	0	0	0	0	0	0	0	0	13	2	0	0	0	0	0	0	0	0	1	0	0	0	0	0	0	0	0	0	0	0	0	0
2009-03-17	76	2009	B	10:00:00	10:26:00	00:26:00	26	70	21.1111	3	3	1	2.56	1228.61	0	0	0	2	6	0	0	0	0	0	0	0	0	0	0	0	0	0	0	0	0	0	0	0	0	0	1	0	0	0	0	2	0	0	0
2009-03-24	83	2009	A	02:00:00	02:25:00	00:25:00	25	80	26.6667	4	4	1	2.48	1368.61	0	0	0	0	1	0	2	0	0	0	0	2	0	1	0	0	0	0	0	0	2	0	0	0	0	0	0	0	0	0	0	0	0	0	0
2009-03-26	85	2009	D	13:53:00	14:48:00	00:55:00	55	85	29.4444	3	4	1	2.48	1411.11	0	0	0	0	4	0	3	0	0	0	0	0	0	0	0	0	0	0	0	0	0	0	0	0	0	0	0	0	0	0	0	0	0	0	0
2009-04-09	99	2009	D	10:15:00	11:15:00	01:00:00	60	68	20	3	4		1.11	1708.33	0	0	0	0	0	0	0	0	0	0	0	0	0	0	0	0	0	0	0	0	0	0	0	0	0	0	0	0	0	0	0	0	0	0	0
2009-04-27	117	2009	A	14:00:00	14:41:00	00:41:00	41	85	29.4444	4	3	1	1.54	2111.11	0	0	0	0	0	0	1	0	0	0	0	0	0	0	0	0	0	0	0	0	0	0	0	0	0	0	0	0	0	1	0	1	0	0	0
2009-04-30	120	2009	B	13:41:00	14:30:00	00:49:00	49	87	30.5556	4	3	2	1.54	2181.67	1	0	0	0	0	0	0	0	1	0	0	0	0	0	0	1	0	0	0	0	0	0	0	0	0	0	0	0	0	6	0	0	0	0	0
2009-05-12	132	2009	C	10:30:00	11:00:00	00:30:00	30	80	26.6667	2	4	5	2.47	2498.33	0	0	0	0	1	0	0	4	0	0	0	0	0	0	0	0	0	0	0	0	0	0	0	0	0	0	0	0	0	2	0	0	0	0	0
2009-05-24	144	2009	A	10:07:00	10:33:00	00:26:00	26	80	26.6667	2	2	2	13.81	2791.94	0	0	0	0	0	0	0	0	0	0	0	0	0	0	0	0	0	0	0	0	0	0	0	0	0	0	0	0	0	0	0	0	0	0	0
2009-05-24	144	2009	D	10:49:00	11:16:00	00:27:00	27	80	26.6667	1	2	2	13.81	2791.94	0	0	1	0	5	0	1	0	0	0	0	0	0	0	0	0	0	0	0	0	0	0	0	0	0	0	0	0	0	1	0	0	0	0	0
2009-06-22	173	2009	C	11:05:00	11:35:00	00:30:00	30	89	31.6667	4	2	30	20.79	3578.61	3	0	0	0	0	0	2	3	0	0	0	0	0	0	0	0	0	0	0	0	0	0	0	0	0	0	0	0	0	1	0	0	0	0	0
2009-06-25	176	2009	D	13:48:00	14:55:00	01:07:00	67	90	32.2222	3	3	2	22.4	3664.44	0	0	0	7	2	3	5	0	3	0	0	2	0	1	0	0	0	0	0	0	0	0	0	0	0	0	0	0	0	0	0	0	0	0	0
2009-06-28	179	2009	A	10:04:00	11:00:00	00:56:00	56	83.5	28.6111	2	3	2	22.43	3748.89	0	0	0	1	3	0	1	0	0	0	0	0	0	0	0	0	0	0	0	0	0	0	0	0	0	0	0	0	0	2	0	0	0	0	0
2009-07-07	188	2009	C	10:30:00	11:12:00	00:42:00	42	87	30.5556	4	3	2	24.07	3998.61	0	0	0	0	3	0	0	6	0	0	0	0	0	0	0	0	0	0	0	0	0	0	0	0	0	0	0	0	0	4	0	0	0	0	0
2009-07-13	194	2009	D	10:30:00	11:39:00	01:09:00	69	87	30.5556	1	2	50	24.3	4160	1	3	0	0	5	0	2	0	0	0	0	2	0	0	0	0	0	0	0	0	0	0	0	0	0	0	0	0	0	5	0	1	0	0	0
2009-07-20	201	2009	A	02:39:00	03:28:00	00:49:00	49	81	27.2222	2	4	1	19.64	4355.28	0	0	0	0	4	0	0	0	0	0	0	1	0	0	0	0	0	0	0	0	0	0	0	0	0	0	0	0	0	3	0	0	0	0	0
2009-07-30	211	2009	B	13:45:00	14:15:00	00:30:00	30	91	32.7778	3	3	40	14.07	4636.39	0	0	0	0	0	0	0	4	0	0	0	0	0	0	0	0	0	0	0	0	0	0	0	0	0	0	0	0	0	14	0	0	0	0	0
2009-08-13	225	2009	C	10:05:00	11:25:00	01:20:00	80	85	29.4444	3	4	20	11.99	5038.61	0	0	13	31	57	1	1	13	0	0	0	5	0	0	0	1	0	0	0	0	0	1	0	0	0	0	0	0	0	33	0	2	0	0	0
2009-08-23	235	2009	B	10:04:00	10:36:00	00:32:00	32	80.5	26.9444	1	4	1	10.61	5320.56	1	0	4	6	42	0	0	0	0	0	0	2	0	0	0	0	0	0	0	0	0	0	0	0	0	0	0	0	0	9	0	1	0	0	0
2009-09-25	268	2009	D	13:46:00	15:17:00	01:31:00	91	93	33.8889	2	3	2	7.73	6239.72	3	0	3	7	20	0	20	0	3	0	0	1	0	0	0	0	0	0	0	0	0	0	0	0	0	0	0	0	0	0	0	0	0	0	0
2009-09-27	270	2009	A	10:00:00	10:35:00	00:35:00	35	90	32.2222	1	4	1	9.84	6295.56	0	0	0	0	3	0	2	0	0	0	0	0	0	0	0	0	0	0	0	0	0	0	0	0	0	0	0	0	0	0	0	0	0	0	0
2009-09-29	272	2009	C	10:05:00	10:40:00	00:35:00	35	85	29.4444	4	4	1	9.35	6348.89	0	0	0	1	5	0	0	1	0	0	0	2	0	0	0	0	0	0	0	0	0	0	0	0	0	0	1	0	0	1	0	0	0	0	0
2009-10-25	298	2009	B	10:49:00	11:17:00	00:28:00	28	80	26.6667	2	4	1	7.9	6997.22	0	0	0	0	1	0	0	0	0	0	0	0	0	1	1	0	0	0	0	0	1	0	0	0	0	0	0	0	0	0	0	0	0	0	0
2009-10-25	298	2009	A	10:09:00	11:17:00	01:08:00	68	80	26.6667	2	4	1	7.9	6997.22	0	0	0	0	2	0	1	0	0	0	0	0	0	0	0	0	0	0	0	0	0	0	0	0	0	0	0	0	0	0	0	0	0	0	0
2009-10-29	302	2009	C	13:55:00	14:40:00	00:45:00	45	91	32.7778	2	4	5	7.79	7103.89	2	0	0	0	4	0	1	0	2	0	0	5	0	2	0	0	0	0	0	0	0	0	0	0	0	0	0	0	0	2	0	0	0	0	0
2009-11-16	320	2009	C	10:00:00	10:22:00	00:22:00	22	78	25.5556	3	4	0	6.11	7504.44	0	0	0	0	0	0	2	0	0	0	0	0	1	0	0	0	0	0	0	0	0	0	0	0	0	0	0	0	0	0	0	0	0	0	0
2009-11-17	321	2009	D	02:00:00	02:59:00	00:59:00	59	83	28.3333	1	4	1	6.11	7526.11	0	0	0	0	0	0	5	0	0	0	0	1	0	7	0	0	0	0	0	0	0	0	0	0	0	0	0	0	0	0	0	0	0	0	0
2009-11-19	323	2009	B	13:45:00	14:25:00	00:40:00	40	82	27.7778	2	4	1	6.11	7569.44	0	0	0	0	0	0	1	0	0	0	0	2	0	8	0	0	0	0	0	0	0	0	0	0	0	0	0	0	0	1	0	1	0	0	0
2009-12-14	348	2009	B	01:41:00	02:06:00	00:25:00	25	80	26.6667	1	4	0	5.41	8054.17	0	0	0	0	0	0	0	0	0	0	0	1	4	0	0	0	1	0	0	0	0	0	0	0	0	0	0	0	0	0	0	0	0	0	0
2009-12-15	349	2009	C	02:06:00	02:19:00	00:13:00	13	84	28.8889	1	3	1	5.37	8078.06	0	0	0	0	0	0	0	0	0	0	0	0	0	0	0	0	0	0	0	0	0	0	0	0	0	0	0	0	0	0	0	0	0	0	0
2009-12-29	363	2009	D	02:35:00	03:00:00	00:25:00	25	55	12.7778	3	4	0	6.41	8290.83	0	0	0	0	0	0	0	0	0	0	0	0	0	0	0	0	0	0	0	0	0	0	0	0	0	0	0	0	0	0	0	0	0	0	0
2010-01-11	11	2010	C	13:22:00	13:45:00	00:23:00	23	50	10	4	4	1	6.8	68.3333	0	0	0	0	0	0	0	0	0	0	0	0	0	0	0	0	0	0	0	0	0	0	0	0	0	0	0	0	0	0	0	0	0	0	0
2010-01-19	19	2010	D	10:15:00	10:50:00	00:35:00	35	60	15.5556	2	4	1	6.98	181.111	0	0	0	0	0	0	0	0	0	0	0	0	0	0	0	0	0	0	0	0	0	0	0	0	0	0	0	0	0	0	0	0	0	0	0
2010-01-19	19	2010	A	14:10:00	14:55:00	00:45:00	45	68	20	1	4	1	6.98	181.111	0	0	0	0	0	0	0	0	0	0	0	0	0	0	0	0	5	0	0	1	0	0	0	0	0	0	1	0	0	1	0	0	2	0	1
2010-01-28	28	2010	B	13:41:00	14:10:00	00:29:00	29	70	21.1111	2	4	1	8.89	336.389	0	0	0	0	0	0	0	0	0	0	0	0	0	0	0	1	0	0	0	0	0	0	0	0	0	0	0	0	0	0	0	0	0	0	0
2010-02-04	35	2010	C	10:00:00	10:30:00	00:30:00	30	58	14.4444	1	4	1	7.81	445.556	0	0	0	0	0	0	0	0	0	0	0	0	0	0	0	0	0	0	0	0	0	0	0	0	0	0	0	0	0	0	0	0	0	0	0
2010-02-15	46	2010	B	13:18:00	13:36:00	00:18:00	18	60	15.5556	4	4	0	8.36	572.778	0	0	0	0	0	0	0	0	0	0	0	0	0	0	0	0	0	0	0	0	0	0	0	0	0	0	0	0	0	0	0	0	0	0	0
2010-02-15	46	2010	D	14:00:00	14:43:00	00:43:00	43	65	18.3333	3	4	1	8.36	572.778	0	0	0	0	0	0	0	0	0	0	0	0	0	0	0	0	0	0	0	0	0	0	0	0	0	0	0	0	0	0	0	0	1	0	0
2010-03-08	67	2010	C	13:55:00	14:16:00	00:21:00	21	72	22.2222	1	2	2	7.78	1003.06	0	0	0	0	0	0	0	0	0	0	0	1	0	0	0	0	0	0	0	0	0	0	0	0	0	0	0	0	0	0	0	0	0	0	0
2010-03-19	78	2010	D	09:55:00	10:45:00	00:50:00	50	65	18.3333	2	4	1	11.36	1018.89	0	0	0	0	2	0	1	0	0	0	0	0	0	0	0	0	0	0	0	0	0	0	0	0	0	0	0	0	0	0	0	0	0	0	0
2010-03-29	88	2010	A	02:00:00	02:57:00	00:57:00	57	75	23.8889	3	3	2	13.25	1201.11	0	0	0	1	3	0	0	0	1	0	0	3	0	0	0	0	0	0	0	0	2	0	0	0	0	0	0	0	0	0	0	0	1	0	1
2010-04-12	102	2010	D	13:45:00	14:28:00	00:43:00	43	81	27.2222	3	2	2	10.56	1488.33	7	0	0	0	0	0	3	0	0	0	0	0	0	0	0	0	0	0	0	0	0	0	0	0	0	0	0	0	0	0	0	0	0	0	0
2010-04-26	116	2010	A	14:02:00	14:27:00	00:25:00	25	84	28.8889	3	4	1	13.74	1800.56	0	0	0	0	0	0	2	0	0	0	0	0	0	0	0	0	0	0	0	0	0	0	0	0	0	0	0	0	0	1	0	0	0	0	0
2010-04-29	119	2010	C	13:51:00	14:20:00	00:29:00	29	85	29.4444	1	4	0	13.6	1862.5	1	0	7	0	0	0	1	0	0	0	0	0	0	0	0	0	0	0	0	0	0	0	0	0	0	0	0	0	0	0	0	0	0	0	0
2010-05-12	132	2010	C	10:15:00	10:45:00	00:30:00	30	72	22.2222	3	2		9.85	2201.11	0	0	0	0	1	0	0	6	0	0	0	0	0	0	0	0	0	0	0	0	0	1	0	0	0	0	0	0	0	0	0	0	0	0	0
2010-05-27	147	2010	D	13:50:00	14:55:00	01:05:00	65	88	31.1111	4	3	2	9.4	2589.44	0	0	0	3	0	1	3	1	0	0	0	0	0	0	0	0	0	0	0	0	0	0	0	0	0	0	0	0	0	0	0	0	0	0	1
2010-06-14	165	2010	B	10:06:00	10:31:00	00:25:00	25	90	32.2222	2	4	1	9.36	3089.44	0	0	0	15	21	0	1	0	1	0	0	0	0	0	0	0	0	0	0	0	0	0	0	0	0	0	0	0	0	8	0	0	0	0	0
2010-06-15	166	2010	D	10:54:00	11:13:00	00:19:00	19	91	32.7778	2	4	1	9.49	3119.72	0	0	0	8	9	0	27	0	0	0	0	0	0	0	0	0	0	0	0	0	0	0	1	0	0	0	0	0	0	2	0	0	0	0	0
2010-06-24	175	2010	C	13:55:00	14:23:00	00:28:00	28	93	33.8889	2	2	2	8.54	3376.94	0	0	2	7	12	0	0	0	5	0	0	0	0	0	0	0	0	0	0	0	0	0	0	0	0	0	0	0	0	0	0	0	0	0	0
2010-07-12	193	2010	C	10:00:00	11:25:00	01:25:00	85	86	30	4	2	50	7.28	3882.5	2	1	0	0	0	0	0	0	0	0	0	0	0	0	0	0	0	0	0	0	0	0	0	0	0	0	0	0	0	2	0	0	0	0	0
2010-07-20	201	2010	D	10:30:00	10:42:00	00:12:00	12	89	31.6667	2	3	2	5.99	4119.17	0	0	0	3	3	0	0	0	0	0	0	0	0	0	0	0	0	0	0	0	0	0	0	0	0	0	0	0	0	2	0	0	0	0	0
2010-07-20	201	2010	A	10:00:00	10:20:00	00:20:00	20	88	31.1111	3	3	2	5.99	4119.17	0	0	0	1	3	0	0	0	0	0	0	0	0	0	0	0	0	0	0	0	0	0	0	0	0	0	0	0	0	0	0	1	0	0	0
2010-07-28	209	2010	B	01:52:00	02:22:00	00:30:00	30	96	35.5556	3	2	50	8.18	4358.06	0	0	28	0	3	0	1	0	0	0	0	0	0	0	0	0	0	0	0	0	0	1	0	0	0	0	0	0	0	2	0	0	0	0	0
2010-08-17	229	2010	B	10:13:00	10:31:00	00:18:00	18	85	29.4444	1	4	0	9.76	4947.5	0	0	0	5	7	0	0	0	0	0	0	1	0	0	0	0	0	0	0	0	0	0	0	0	0	0	0	0	0	0	0	0	0	0	0
2010-09-03	246	2010	C	10:20:00	11:20:00	01:00:00	60	90	32.2222	1	4	1	8.52	5428.06	0	0	0	1	5	0	0	2	0	0	0	2	0	0	0	0	1	0	0	0	0	0	0	0	0	0	0	0	0	5	0	0	0	0	0
2010-09-13	256	2010	C	10:49:00	11:42:00	00:53:00	53	92	33.3333	5	3	25	10.61	5714.17	0	0	0	0	4	0	1	4	0	0	0	5	0	0	0	0	0	0	0	0	0	0	0	0	0	0	1	0	0	4	0	0	0	0	0
2010-09-21	264	2010	A	10:15:00	10:32:00	00:17:00	17	87	30.5556	1	4	0	10.72	5930.56	0	0	0	1	5	0	1	0	0	0	0	1	0	0	0	0	0	0	0	0	0	0	0	0	0	0	0	0	0	0	0	0	0	0	0
2010-09-21	264	2010	B	10:38:00	10:59:00	00:21:00	21	88	31.1111	1	4	0	10.72	5930.56	0	0	0	0	0	0	0	0	0	0	0	3	0	0	0	0	0	0	0	0	0	0	0	0	0	0	0	0	0	1	0	0	0	0	0
2010-09-30	273	2010	D	13:46:00	14:53:00	01:07:00	67	85	29.4444	4	3	25	11.29	6173.33	1	0	0	3	10	0	5	2	4	0	0	1	0	2	0	0	0	0	0	0	2	0	0	0	0	0	0	0	0	3	0	0	0	0	0
2010-10-08	281	2010	B	10:05:00	10:55:00	00:50:00	50	78	25.5556	1	4	0	8.07	6355.28	0	0	0	0	8	0	0	0	0	0	0	0	0	0	0	0	0	0	1	0	0	0	0	0	0	0	0	0	0	2	0	0	0	0	1
2010-10-19	292	2010	D	11:02:00	11:22:00	00:20:00	20	79	26.1111	2	4	0	6.57	6604.72	1	0	0	0	12	0	12	2	0	0	0	6	0	0	0	0	1	0	0	0	0	0	0	0	0	0	0	0	0	2	0	0	0	0	0
2010-10-19	292	2010	A	10:14:00	10:47:00	00:33:00	33	77	25	1	4	0	6.57	6604.72	0	0	0	0	3	0	2	0	0	0	0	1	0	0	0	0	0	0	0	0	0	0	0	0	0	0	0	0	0	0	0	0	1	0	0
2010-10-28	301	2010	C	09:37:00	10:04:00	00:27:00	27	86	30	3	4	0	5.68	6831.67	0	0	0	0	1	0	2	0	0	0	0	1	2	0	0	0	0	0	0	0	0	0	0	0	0	0	0	0	0	1	0	0	0	0	0
2010-10-28	301	2010	B	13:45:00	14:34:00	00:49:00	49	85	29.4444	3	3	25	5.68	6831.67	0	0	0	1	1	0	1	0	1	0	0	1	0	1	0	0	0	2	0	0	0	1	0	0	0	0	0	0	1	7	0	1	1	0	0
2010-11-15	319	2010	A	14:00:00	14:41:00	00:41:00	41	79	26.1111	1	4	1	4.33	7183.89	0	0	0	0	0	0	0	0	0	0	0	0	0	3	1	0	0	0	0	0	0	0	0	0	0	0	1	0	0	0	0	0	18	0	0
2010-11-18	322	2010	B	14:25:00	14:46:00	00:21:00	21	80	26.6667	4	4	0	4.33	7246.39	0	0	0	1	0	0	0	0	0	0	0	0	0	0	0	0	0	0	0	0	0	0	0	0	0	0	0	0	0	2	0	0	0	0	0
2010-11-18	322	2010	C	13:49:00	14:13:00	00:24:00	24	80	26.6667	4	4	0	4.33	7246.39	0	0	0	0	1	0	0	0	0	0	0	1	0	0	0	0	0	0	0	0	0	0	0	0	0	0	0	0	0	2	0	0	0	0	0
2010-11-23	327	2010	D	14:30:00	15:45:00	01:15:00	75	80	26.6667	2	3	1	3.99	7347.78	0	0	0	0	0	0	0	0	0	0	0	0	0	0	0	2	5	0	0	0	0	0	0	0	0	0	0	0	0	0	0	0	1	0	0
2010-12-16	350	2010	C	14:53:00	15:05:00	00:12:00	12	62	16.6667	4	4	1	1.77	7666.94	1	0	0	0	0	0	0	0	0	0	0	0	0	0	0	0	0	0	0	0	0	0	0	0	0	0	0	0	0	0	0	0	0	0	0
2010-12-30	364	2010	B	14:30:00	15:00:00	00:30:00	30	66	18.8889	2	2	3	2.46	7822.78	0	0	0	0	0	0	0	0	0	0	0	0	0	0	0	0	0	0	0	0	0	0	0	0	0	0	0	0	0	0	0	0	0	0	0
2011-01-14	14	2011	C	15:15:00	15:45:00	00:30:00	30	75	23.8889	3	4	1	1.68	176.111	0	0	0	0	0	0	0	0	0	0	0	0	0	0	0	0	0	0	0	0	0	0	0	0	0	0	0	0	0	0	0	0	0	0	0
2011-01-28	28	2011	B	15:15:00	15:45:00	00:30:00	30	65	18.3333	3	4	1	6.68	395	0	0	0	0	0	0	0	0	0	0	0	0	0	0	0	0	0	0	0	0	0	0	0	0	0	0	0	0	0	0	0	0	0	0	0
2011-02-15	46	2011	D	15:10:00	15:42:00	00:32:00	32	75	23.8889	1	4	1	6.78	696.389	0	0	0	0	0	0	0	0	0	0	0	0	0	0	0	0	0	0	0	0	0	0	0	0	0	0	0	0	0	0	0	0	0	0	1
2011-02-15	46	2011	A	14:10:00	14:54:00	00:44:00	44	75	23.8889	1	4	1	6.78	696.389	0	0	0	0	0	0	0	0	0	0	0	0	0	1	0	0	0	0	0	0	0	0	0	0	0	0	0	0	0	0	0	0	14	0	0
2011-02-18	49	2011	C	15:00:00	15:30:00	00:30:00	30	81	27.2222	1	3	1	6.78	755	0	0	0	0	0	0	0	0	0	0	0	0	0	0	0	0	0	0	0	0	0	0	0	0	0	0	0	0	0	0	0	0	0	0	0
2011-03-04	63	2011	C	02:25:00	03:00:00	00:35:00	35	73	22.7778	2	1	3	6.29	1055	0	0	0	0	2	0	0	2	0	0	0	0	0	0	0	0	0	0	0	0	0	0	0	0	0	0	0	0	0	0	0	0	0	0	0
2011-03-22	81	2011	D	15:17:00	15:39:00	00:22:00	22	87	30.5556	1	4	1	4.96	1407.22	0	0	0	0	0	1	2	0	0	0	0	0	0	0	0	0	0	0	0	0	0	0	0	0	0	0	0	0	0	0	0	0	0	0	0
2011-03-22	81	2011	A	14:00:00	14:52:00	00:52:00	52	86	30	1	4	1	4.96	1407.22	0	0	0	0	3	0	0	0	0	0	0	1	0	1	0	0	0	0	0	0	0	0	0	0	0	0	1	0	0	0	0	0	11	0	0
2011-03-24	83	2011	A	13:50:00	14:19:00	00:29:00	29	84	28.8889	4	4	1	2.77	1453.61	0	0	1	3	3	0	0	7	0	0	0	0	0	0	0	0	0	0	0	0	0	0	0	0	0	0	0	0	0	0	0	0	0	0	0
2011-04-08	98	2011	C	14:30:00	15:00:00	00:30:00	30	85	29.4444	1	2	2	5.85	1782.5	0	0	0	0	7	0	0	15	0	0	0	0	0	0	0	0	0	0	0	0	0	0	0	0	0	0	0	0	0	0	0	0	0	0	0
2011-04-24	114	2011	B	10:50:00	11:09:00	00:19:00	19	85	29.4444	1	3	2	5.68	2156.94	0	0	0	0	1	0	0	1	0	0	0	0	0	0	0	0	0	0	0	0	0	0	0	0	0	0	0	0	0	1	0	0	0	0	0
2011-04-24	114	2011	A	10:10:00	10:43:00	00:33:00	33	80	26.6667	2	3	2	5.68	2156.94	0	0	0	0	1	0	0	0	0	0	0	0	0	0	0	0	0	0	0	0	0	0	0	0	0	0	0	0	0	0	0	0	5	0	0
2011-04-28	118	2011	D	10:24:00	10:47:00	00:23:00	23	86	30	3	4	1	5.89	2268.06	0	0	1	0	0	0	0	0	0	0	0	0	0	0	0	0	0	0	0	0	0	0	0	0	0	0	0	0	0	0	0	0	0	0	0
2011-05-13	133	2011	B	10:00:00	10:45:00	00:45:00	45	75	23.8889	2	4	1	5.23	2642.78	0	0	0	1	0	0	0	0	0	0	0	0	0	0	0	0	0	0	0	0	0	0	0	0	0	0	0	0	0	0	0	0	0	0	2
2011-05-17	137	2011	A	10:00:00	10:31:00	00:31:00	31	73	22.7778	1	4	1	5.97	2736.39	0	0	0	0	1	0	0	0	0	0	0	0	0	0	0	0	0	0	0	0	0	0	0	0	0	0	0	0	0	5	0	0	0	0	0
2011-05-17	137	2011	D	10:56:00	11:33:00	00:37:00	37	77	25	2	4	1	5.97	2736.39	0	0	0	0	1	0	0	0	0	0	0	0	0	0	0	0	0	0	0	0	0	0	0	0	0	0	0	0	0	1	0	0	0	0	0
2011-05-19	139	2011	C	13:34:00	13:49:00	00:15:00	15	89	31.6667	2	4	1	5.97	2783.06	0	0	0	0	0	0	0	2	0	0	0	0	0	0	0	0	0	0	0	0	0	0	0	0	0	0	0	0	0	0	0	0	0	0	0
2011-06-17	168	2011	C	10:20:00	10:45:00	00:25:00	25	86	30	1	4	1	3.3	3581.39	0	0	0	1	0	1	0	0	0	0	0	0	0	0	0	0	0	0	0	0	0	0	0	0	0	0	0	0	0	0	0	0	0	0	0
2011-06-20	171	2011	B	10:55:00	11:20:00	00:25:00	25	82	27.7778	1	3	2	5.58	3668.61	0	0	0	0	0	0	1	0	0	0	0	0	0	0	0	0	0	0	0	0	0	2	0	0	0	0	0	0	0	0	0	0	0	0	0
2011-06-20	171	2011	A	10:12:00	10:47:00	00:35:00	35	78	25.5556	3	3	2	5.58	3668.61	0	0	0	0	0	0	0	0	0	0	0	0	0	0	0	0	0	0	0	0	0	0	0	0	0	0	0	0	0	0	0	0	0	0	0
2011-07-18	199	2011	D	10:51:00	11:03:00	00:12:00	12	80	26.6667	2	4	1	14.08	4465.56	0	0	0	0	0	0	0	0	0	0	0	0	0	0	0	0	0	0	0	0	0	0	0	0	0	0	0	0	0	0	0	0	0	0	0
2011-07-18	199	2011	A	10:10:00	10:32:00	00:22:00	22	75	23.8889	1	3	2	14.08	4465.56	0	0	0	1	2	0	2	0	0	0	0	0	0	0	0	0	0	0	0	0	0	0	0	0	0	0	0	0	0	0	0	0	0	0	0
2011-07-21	202	2011	C	02:57:00	03:09:00	00:12:00	12	93	33.8889	1	2	2	14.27	4551.11	0	0	0	0	0	0	0	0	0	0	0	0	0	0	0	0	0	0	0	0	0	0	0	0	0	0	0	0	0	0	0	0	0	0	0
2011-07-22	203	2011	B	10:00:00	10:30:00	00:30:00	30	85	29.4444	1	4	1	16.15	4579.17	0	0	0	0	1	0	0	0	0	0	0	0	0	0	0	0	0	0	0	0	0	0	0	0	0	0	0	0	0	2	0	0	0	0	0
2011-08-12	224	2011	C	10:00:00	10:45:00	00:45:00	45	85	29.4444	1	3	2	21.34	5186.39	0	0	0	0	1	0	0	0	0	0	0	0	0	0	0	0	0	0	0	0	0	0	0	0	0	0	0	0	0	3	0	0	0	0	0
2011-08-14	226	2011	B	10:58:00	11:22:00	00:24:00	24	90	32.2222	1	4	1	22.26	5245.28	0	0	2	8	9	0	0	0	0	0	0	1	0	0	0	0	0	0	0	0	0	0	0	0	0	0	0	0	0	8	0	0	0	0	0
2011-08-14	226	2011	A	10:18:00	10:49:00	00:31:00	31	84	28.8889	1	4	1	22.26	5245.28	1	0	0	0	2	0	1	0	0	0	0	0	0	0	0	0	0	0	0	0	0	0	0	0	0	0	0	0	0	3	0	0	0	0	0
2011-09-09	252	2011	C	10:00:00	10:55:00	00:55:00	55	80	26.6667	1	1	3	19.58	5973.61	0	0	0	4	6	0	0	0	0	0	0	3	0	3	0	0	0	0	0	0	0	0	0	0	0	0	0	0	0	2	0	0	0	0	0
2011-09-20	263	2011	D	10:12:00	10:35:00	00:23:00	23	75	23.8889	1	2	2	16.15	6275	0	0	0	4	7	0	8	0	0	0	0	5	0	0	0	0	0	1	0	0	0	0	0	0	0	0	0	0	0	1	0	0	0	2	0
2011-09-29	272	2011	A	01:35:00	02:40:00	01:05:00	65	90	32.2222	2	3	2	17.09	6525.28	0	0	0	0	3	0	3	1	3	0	0	5	0	1	0	0	0	1	0	0	0	0	0	0	0	0	0	0	0	6	0	0	0	0	0
2011-10-07	280	2011	B	09:40:00	10:50:00	01:10:00	70	80	26.6667	1	3	2	12.67	6716.94	0	0	0	0	5	0	1	0	0	0	0	1	0	0	0	0	0	0	0	0	0	0	0	0	0	0	0	0	0	0	0	0	0	0	0
2011-10-16	289	2011	A	10:04:00	10:35:00	00:31:00	31	82	27.7778	1	2	2	16.97	6935.28	0	0	0	0	14	0	2	0	0	0	0	0	0	0	0	0	0	1	0	0	0	0	0	0	0	0	0	0	0	0	0	0	0	0	0
2011-10-27	300	2011	C	13:46:00	14:07:00	00:21:00	21	82	27.7778	3	4	1	13.27	7161.39	0	0	0	0	4	0	0	0	2	0	0	2	0	0	0	0	0	0	0	0	0	0	0	0	0	0	0	0	0	0	0	0	0	0	0
2011-10-27	300	2011	D	14:16:00	15:20:00	01:04:00	64	82	27.7778	3	4	1	13.27	7161.39	1	0	0	0	0	0	4	0	0	0	0	16	0	3	0	1	0	0	0	0	0	0	0	0	0	0	0	0	0	0	0	1	0	0	0
2011-11-11	315	2011	C	10:09:00	10:58:00	00:49:00	49	52	11.1111	4	4	0	12.39	7459.17	1	0	0	0	0	0	0	0	0	0	0	0	0	0	0	0	0	0	0	0	0	0	0	0	0	0	0	0	0	1	0	0	0	0	0
2011-11-11	315	2011	D	09:52:00	10:40:00	00:48:00	48	62	16.6667	4	4	1	12.39	7459.17	0	0	0	0	0	0	0	0	0	0	0	0	0	0	0	0	0	0	0	0	0	0	0	0	0	0	0	0	0	0	0	0	0	0	0
2011-11-21	325	2011	A	14:10:00	14:50:00	00:40:00	40	84	28.8889	2	3	2	12.25	7676.11	0	0	0	0	0	0	0	0	0	0	0	1	0	4	0	0	0	0	0	0	0	0	0	0	0	0	2	0	0	2	0	0	4	0	0
2011-12-02	336	2011	D	03:10:00	03:55:00	00:45:00	45	74	23.3333	3	2	2	9	7885.56	0	0	0	0	0	0	0	0	0	0	0	0	0	1	0	0	1	0	0	0	0	0	0	0	0	0	0	0	0	0	0	0	0	0	0
2011-12-19	353	2011	B	02:00:00	02:25:00	00:25:00	25	70	21.1111	4	3	2	2.26	8215	0	0	0	0	0	0	0	0	0	0	0	0	0	0	0	0	1	2	0	0	0	0	0	0	0	0	0	0	0	3	0	0	0	0	0
2011-12-29	363	2011	C	13:47:00	14:05:00	00:18:00	18	65	18.3333	3	4	0	2	8403.06	0	0	0	0	0	0	0	0	0	0	0	0	0	1	0	0	0	0	0	0	0	0	0	0	0	0	0	0	0	0	0	0	0	0	0
2011-12-29	363	2011	D	14:10:00	14:52:00	00:42:00	42	65	18.3333	1	4	0	2	8403.06	0	0	0	0	0	0	0	0	0	0	0	3	0	0	0	0	0	0	0	0	0	0	0	0	0	0	0	0	0	2	0	0	0	0	0
2011-12-30	364	2011	A	01:16:00	02:12:00	00:56:00	56	70	21.1111	1	2	2	2	8418.33	0	0	0	0	0	0	0	0	0	0	0	0	0	3	0	0	0	0	0	0	0	0	0	0	0	0	1	0	0	0	0	0	0	7	1
2012-01-16	16	2012	A	14:03:00	14:47:00	00:44:00	44	68	20	4	3	2	0.95	220	0	0	0	0	0	0	0	0	0	0	0	0	0	0	0	0	0	0	0	0	0	0	0	0	0	0	0	0	0	0	0	0	4	0	0
2012-01-26	26	2012	C	14:44:00	15:00:00	00:16:00	16	80	26.6667	4	3	2	0.96	401.944	0	0	0	0	0	0	0	0	0	0	0	0	0	0	0	0	0	0	0	0	0	0	0	0	0	0	0	0	0	0	0	0	0	0	0
2012-01-26	26	2012	B	13:41:00	14:24:00	00:43:00	43	80	26.6667	4	3	2	0.96	401.944	0	0	0	0	4	0	0	1	0	0	0	1	0	2	4	0	0	0	0	0	0	0	0	0	0	0	0	0	4	0	0	0	0	0	0
2012-02-20	51	2012	D	02:07:00	03:06:00	00:59:00	59	69	20.5556	1	4	1	1.3	859.167	0	0	0	1	2	0	2	1	0	0	0	2	0	1	0	0	0	0	0	0	0	0	0	0	0	0	0	0	0	0	0	0	1	0	0
2012-02-24	55	2012	C	02:45:00	03:15:00	00:30:00	30	85	29.4444	4	4	1	2.17	945.833	0	0	0	0	0	0	0	0	0	0	0	2	0	0	0	1	0	0	0	0	0	0	0	0	0	0	0	0	0	0	0	0	0	0	4
2012-02-29	60	2012	B	01:41:00	02:08:00	00:27:00	27	83	28.3333	2	3	2	3.27	1048.89	0	0	0	3	4	0	0	2	0	0	0	5	0	0	0	0	0	0	0	0	0	0	0	0	0	0	0	0	0	0	0	0	0	0	1
2012-03-16	76	2012	C	02:30:00	02:55:00	00:25:00	25	79	26.1111	1	4	1	3.79	1392.5	0	0	0	1	4	0	2	4	0	0	0	1	0	0	0	0	1	0	0	0	0	0	0	0	0	0	0	0	0	0	0	0	0	0	3
2012-03-20	80	2012	B	02:50:00	03:28:00	00:38:00	38	84	28.8889	3	3	2	3.77	1480	1	0	0	6	9	0	1	1	0	0	0	1	0	0	0	0	0	0	0	0	0	0	0	0	0	0	1	0	0	2	0	0	0	0	0
2012-03-20	80	2012	A	02:00:00	02:40:00	00:40:00	40	80	26.6667	3	3	2	3.77	1480	0	0	0	1	4	0	13	0	0	0	0	4	0	0	0	0	0	0	0	0	0	0	0	0	0	0	1	0	0	3	0	0	2	0	2
2012-03-22	82	2012	D	02:30:00	03:05:00	00:35:00	35	80	26.6667	4	3	2	3.77	1526.67	3	0	0	2	0	0	6	2	0	0	0	4	0	0	0	0	0	0	0	0	0	0	0	0	0	0	1	0	0	1	0	0	0	0	0
2012-04-17	108	2012	D	02:40:00	02:55:00	00:15:00	15	84	28.8889	3	3		3.1	2125	0	0	0	1	4	0	7	1	0	0	0	4	0	0	0	0	0	0	0	0	0	0	0	0	0	0	0	0	0	1	0	0	0	0	0
2012-04-26	117	2012	B	13:48:00	14:09:00	00:21:00	21	80	26.6667	3	4	1	3.75	2315.83	0	0	0	0	0	0	1	0	1	0	0	1	0	0	0	0	0	0	0	0	0	0	0	0	0	0	0	0	0	2	0	0	0	0	0
2012-04-26	117	2012	C	14:26:00	14:51:00	00:25:00	25	80	26.6667	2	4	1	3.75	2315.83	0	0	1	0	0	0	0	0	0	0	0	1	0	0	0	0	0	0	0	0	0	1	0	0	0	0	0	0	0	2	0	0	0	0	0
2012-04-27	118	2012	A	10:15:00	10:35:00	00:20:00	20	72	22.2222	1	4	0	3.75	2338.89	0	0	0	1	2	0	1	0	0	0	0	0	0	0	0	0	0	0	0	0	0	0	0	0	0	0	0	0	0	0	0	0	0	0	0
2012-05-04	125	2012	B	10:00:00	10:45:00	00:45:00	45	74	23.3333	3	2	3	2.26	2515.28	0	0	0	0	1	0	0	0	0	0	0	0	0	0	0	0	0	0	0	0	0	0	0	0	0	0	0	0	0	2	0	1	0	0	0
2012-05-21	142	2012	C	14:25:00	15:00:00	00:35:00	35	90	32.2222	1	4	1	4.89	2942.5	0	0	0	1	0	0	0	0	0	0	0	0	0	0	0	0	0	0	0	0	0	0	0	0	0	0	0	0	0	0	0	0	0	0	0
2012-05-24	145	2012	D	10:05:00	10:46:00	00:41:00	41	85	29.4444	1	2	2	4.88	3021.94	7	0	0	1	0	0	1	0	0	0	0	0	0	0	0	0	0	0	0	0	0	1	0	0	0	0	0	0	0	0	0	0	0	0	0
2012-06-11	163	2012	A	10:25:00	11:00:00	00:35:00	35	83	28.3333	2	4	1	9.65	3505.56	0	0	0	0	1	0	2	0	0	0	0	0	0	0	0	0	0	0	0	0	0	0	0	0	0	0	0	0	0	3	0	1	1	0	0
2012-06-28	180	2012	C	14:49:00	15:10:00	00:21:00	21	88	31.1111	2	4	0	13.26	3955.56	0	0	0	0	0	0	0	0	0	0	0	0	0	0	0	0	0	0	0	0	0	0	0	0	0	0	0	0	0	1	0	1	0	0	0
2012-06-28	180	2012	D	13:50:00	15:16:00	01:26:00	86	92	33.3333	3	4	1	13.26	3955.56	1	0	1	5	7	1	15	1	5	0	0	0	0	3	0	0	0	0	0	0	0	0	0	0	0	0	0	0	0	5	0	0	3	0	3
2012-07-13	195	2012	C	10:15:00	10:45:00	00:30:00	30	81	27.2222	2	2	2	14.12	4377.22	3	0	0	0	0	0	0	3	0	0	1	1	0	0	0	0	0	0	0	0	0	0	0	0	0	0	0	0	0	2	0	0	0	0	0
2012-07-16	198	2012	A	10:26:00	11:15:00	00:49:00	49	85	29.4444	1	3	2	12.1	4459.72	0	0	0	0	2	0	1	0	0	0	0	0	0	0	0	0	0	0	0	0	0	0	0	0	0	0	0	0	0	2	0	0	4	0	0
2012-07-26	208	2012	D	13:53:00	14:29:00	00:36:00	36	85	29.4444	3	2	2	13.14	4743.33	0	0	1	0	2	0	4	0	0	0	0	0	0	3	0	0	0	0	0	0	0	0	0	0	0	0	0	0	0	3	0	0	0	0	0
2012-08-21	234	2012	D	10:39:00	11:00:00	00:21:00	21	85	29.4444	1	4	1	10.98	5481.94	0	0	0	1	5	1	2	1	0	0	0	0	3	1	0	0	0	0	0	0	0	0	0	0	0	0	0	0	0	2	0	1	0	0	0
2012-08-31	244	2012	C	10:20:00	11:04:00	00:44:00	44	81	27.2222	1	2	2	9.6	5756.94	0	0	0	2	1	0	0	3	1	0	0	3	0	2	0	0	0	0	0	0	0	0	0	0	0	0	0	0	0	1	0	0	0	0	0
2012-09-07	251	2012	D	11:00:00	12:15:00	01:15:00	75	81	27.2222	1	4	1	12.73	5950	0	0	0	4	6	6	4	1	0	0	0	5	0	0	0	0	0	0	0	0	0	0	0	0	0	0	0	0	0	5	0	1	0	0	0
2012-09-17	261	2012	A	10:33:00	11:13:00	00:40:00	40	80	26.6667		3	2	12.51	6221.11	5	0	0	1	0	0	2	0	0	0	0	1	0	0	0	0	0	0	0	0	0	0	0	0	0	0	0	0	0	1	0	0	49	0	0
2012-09-23	267	2012	C	01:52:00	02:15:00	00:23:00	23	86	30	3	2	2	14.36	6383.89	2	0	2	1	0	0	0	0	0	0	0	2	0	0	0	0	0	0	0	0	0	0	0	0	0	0	0	0	0	1	0	0	0	0	0
2012-09-27	271	2012	C	13:58:00	14:20:00	00:22:00	22	90	32.2222	3	3	1	14.36	6489.17	0	0	0	0	3	0	0	0	0	0	0	1	0	0	0	0	0	0	0	0	0	0	0	0	0	0	0	0	0	1	0	0	0	0	0
2012-09-28	272	2012	C	02:30:00	02:45:00	00:15:00	15	82	27.7778	1	2	2	14.4	6516.67	0	0	1	0	0	0	0	1	0	0	0	2	0	0	0	0	0	0	0	0	0	0	0	0	0	0	0	0	0	2	0	0	0	0	0
2012-09-28	272	2012	B	02:51:00	03:09:00	00:18:00	18	82	27.7778	1	2	2	14.4	6516.67	5	0	0	0	0	0	0	0	0	0	0	6	0	0	0	2	0	0	0	0	0	0	0	0	0	0	0	0	0	1	0	0	0	0	0
2012-10-22	296	2012	D	10:25:00	11:32:00	01:07:00	67	82	27.7778	2	4	1	13.08	7133.89	0	0	0	3	5	0	46	0	0	1	0	3	0	0	0	0	0	0	0	0	0	0	0	0	0	0	0	0	0	2	0	3	0	0	0
2012-10-29	303	2012	B	10:00:00	10:20:00	00:20:00	20	53	11.6667	4	4	1	10.97	7288.61	0	0	0	0	0	0	0	0	0	0	0	0	0	0	0	0	0	0	0	0	0	0	0	0	0	0	0	0	0	0	0	0	0	0	0
2012-11-26	331	2012	B	11:24:00	11:42:00	00:18:00	18	69	20.5556	1	4	1	3.54	7788.33	0	0	0	0	0	0	1	0	0	0	0	0	0	1	0	5	0	0	0	0	0	0	0	0	0	0	0	0	0	0	0	1	0	0	0
2012-11-26	331	2012	A	10:34:00	11:16:00	00:42:00	42	68	20	1	4	1	3.54	7788.33	0	0	0	0	0	0	1	0	0	0	0	0	0	0	0	0	0	0	0	0	0	0	0	0	0	0	1	0	0	0	0	1	51	0	0
2012-11-29	334	2012	D	13:43:00	14:48:00	01:05:00	65	72	22.2222	3	4	1	3.5	7843.06	0	0	0	0	0	0	3	1	0	0	0	1	0	0	0	0	0	0	0	0	3	0	0	0	0	0	0	0	0	1	0	3	0	0	0
2012-11-30	335	2012	C	10:05:00	10:35:00	00:30:00	30	65	18.3333	1	3	2	2.45	7861.94	0	0	0	0	0	0	0	0	0	0	0	0	0	0	0	0	0	0	0	0	0	0	0	0	0	0	0	0	0	0	0	0	0	0	0
2012-12-17	352	2012	B	11:11:00	11:35:00	00:24:00	24	76	24.4444	1	4	1	1.28	8218.89	0	0	0	0	0	0	0	0	0	0	0	1	0	0	2	0	0	0	0	0	0	0	0	0	0	0	0	0	0	1	0	0	1	0	0
2012-12-17	352	2012	A	10:30:00	11:04:00	00:34:00	34	74	23.3333	1	4	1	1.28	8218.89	0	0	0	0	0	0	0	0	0	0	0	0	0	0	0	0	1	0	0	0	0	0	0	0	0	0	8	0	0	1	0	1	16	0	0
2012-12-18	353	2012	C	10:00:00	10:35:00	00:35:00	35	60	15.5556	1	4	1	1.28	8239.44	0	0	0	0	0	0	0	0	0	0	0	0	0	0	0	0	0	0	0	0	0	0	0	0	0	0	0	0	0	0	0	0	1	0	0
2012-12-20	355	2012	D	13:32:00	14:16:00	00:44:00	44	75	23.8889	4	4	1	1.33	8276.94	0	0	0	0	0	0	0	0	0	0	0	1	0	0	0	5	0	0	0	0	0	0	0	0	0	0	0	0	0	0	0	0	0	0	0
2013-01-21	21	2013	A	11:50:00	12:20:00	00:30:00	30	81	27.2222	1	2	2	1.48	415.556	0	0	0	0	0	0	1	1	0	0	0	0	0	1	0	0	0	1	0	0	0	0	0	0	0	0	0	0	0	0	0	1	0	0	1
2013-01-21	21	2013	D	10:50:00	11:35:00	00:45:00	45	78	25.5556	1	2	2	1.48	415.556	0	0	0	0	0	0	0	0	0	0	0	0	0	0	0	0	0	1	0	0	0	0	0	0	0	0	5	0	0	0	0	1	1	0	0
2013-01-25	25	2013	B	10:50:00	11:40:00	00:50:00	50	74	23.3333	1	4	1	1.48	472.5	0	0	2	0	0	0	0	0	0	0	0	0	0	2	0	0	0	0	0	0	0	1	0	0	0	0	0	0	0	3	0	1	0	0	0
2013-01-31	31	2013	C	13:30:00	14:05:00	00:35:00	35	63	17.2222	4	4	1	1.52	588.889	0	0	0	0	0	0	0	0	0	0	0	0	0	0	0	0	0	0	0	0	0	0	0	0	0	0	0	0	0	0	0	1	0	0	0
2013-02-18	49	2013	B	11:10:00	11:32:00	00:22:00	22	64	17.7778	1	4	1	1.29	894.167	0	0	0	0	1	0	0	0	0	0	0	0	0	0	0	0	0	0	0	0	0	0	0	0	0	0	0	0	0	0	0	0	0	0	1
2013-02-18	49	2013	A	10:30:00	11:02:00	00:32:00	32	65	18.3333	1	4	1	1.29	894.167	0	0	0	0	2	0	0	0	0	0	0	0	0	0	0	0	0	0	0	0	0	0	0	1	0	0	1	0	0	0	0	0	1	0	1
2013-02-22	53	2013	D	10:25:00	11:36:00	01:11:00	71	70	21.1111	4	3	2	1.21	975	0	0	0	2	3	0	1	0	0	0	0	9	0	2	0	0	1	0	0	0	0	0	0	0	0	0	0	0	0	0	0	0	0	0	0
2013-02-28	59	2013	C	01:45:00	02:13:00	00:28:00	28	72	22.2222	3	4	1	0.91	1103.89	0	0	0	0	3	0	0	3	1	0	0	1	0	0	0	0	0	0	0	0	0	0	0	0	0	0	0	0	0	0	0	0	0	0	0
2013-03-15	74	2013	C	10:12:00	10:50:00	00:38:00	38	60	15.5556	2	1	0	1.1	1323.61	0	0	0	0	2	0	0	0	0	0	0	0	0	0	0	0	0	0	0	0	0	0	0	0	0	0	0	0	0	0	0	0	0	0	1
2013-03-18	77	2013	A	11:03:00	11:27:00	00:24:00	24	75	23.8889	3	2	2	1.12	1377.22	0	0	0	0	0	0	2	0	0	0	0	0	0	0	0	0	1	0	0	0	0	0	0	0	0	1	0	0	0	0	0	0	0	0	0
2013-03-18	77	2013	D	10:07:00	10:45:00	00:38:00	38	75	23.8889	4	2	2	1.12	1377.22	0	0	0	1	2	0	0	0	0	0	0	0	0	0	0	0	0	0	0	0	0	0	0	0	0	0	0	0	0	0	0	0	0	1	0
2013-03-28	87	2013	B	13:41:00	14:19:00	00:38:00	38	68	20	2	4	1	1.98	1558.61	0	0	0	3	10	0	0	0	0	0	0	1	0	0	0	0	0	0	0	0	1	2	0	0	0	0	0	0	0	1	0	0	0	1	0
2013-04-01	91	2013	C	13:50:00	14:11:00	00:21:00	21	78	25.5556	3	2	2	1.98	1635.83	4	0	0	0	0	0	0	1	0	0	4	0	0	0	0	0	0	0	0	0	0	1	0	0	0	0	0	0	0	0	0	0	0	0	0
2013-04-15	105	2013	C	10:35:00	11:05:00	00:30:00	30	79	26.1111	2	3	2	2.85	1961.67	0	0	0	0	1	0	1	2	0	0	0	0	0	0	0	0	0	0	0	0	0	0	0	0	0	0	0	0	0	1	0	0	0	0	1
2013-04-26	116	2013	D	10:34:00	12:20:00	01:46:00	106	81.8	27.6667	1	4	0	4.1	2220.83	0	0	0	0	1	0	4	1	0	0	1	0	0	0	0	0	0	0	0	0	0	0	0	0	0	0	0	0	0	0	0	0	0	3	0
2013-04-26	116	2013	A	13:50:00	14:55:00	01:05:00	65	83	28.3333	4	3	1	4.1	2220.83	0	0	0	0	0	0	4	0	0	0	12	0	0	0	0	0	0	0	0	0	0	0	0	0	0	0	4	0	0	1	0	0	0	1	0
2013-05-10	130	2013	C	14:25:00	14:42:00	00:17:00	17	83	28.3333	3	4	2	6.8	2543.06	0	0	0	0	0	0	0	0	0	0	0	0	0	0	0	0	0	0	0	0	0	0	0	0	0	0	0	0	0	0	0	0	0	0	0
2013-05-10	130	2013	B	13:45:00	14:02:00	00:17:00	17	83	28.3333	3	4	2	6.8	2543.06	0	0	0	0	0	0	0	0	0	0	0	0	0	0	0	0	1	0	0	0	0	0	0	0	0	0	0	0	0	2	0	0	0	1	0
2013-05-20	140	2013	A	10:50:00	11:38:00	00:48:00	48		-17.7778	1	4	1	8.36	2789.72	0	0	1	2	2	0	0	0	0	0	9	0	0	0	0	1	1	0	0	0	0	0	0	0	0	0	5	0	0	3	0	3	1	0	0
2013-05-23	143	2013	D	10:20:00	10:50:00	00:30:00	30	84	28.8889	1	4	1	8.78	2865.56	0	0	0	0	7	0	1	0	0	0	1	0	0	0	0	0	0	0	0	0	0	1	0	0	0	0	1	0	0	0	0	0	3	2	2
2013-06-03	154	2013	D	10:30:00	11:12:00	00:42:00	42	82	27.7778	1	3	2	9.61	3150.28	0	0	1	0	0	0	0	0	0	0	1	0	0	1	0	0	0	0	0	0	0	0	0	0	0	0	0	0	0	1	0	0	0	2	0
2013-06-21	172	2013	C	10:01:00	10:35:00	00:34:00	34	79	26.1111	1	4	1	15.34	3645	0	0	0	0	0	1	0	2	0	3	0	0	0	1	0	0	0	0	0	0	0	0	0	0	0	0	0	0	0	11	0	0	0	0	0
2013-06-27	178	2013	B	14:50:00	15:07:00	00:17:00	17	87	30.5556	2	2	2	15.56	3812.22	0	0	0	0	1	0	0	0	0	0	0	0	0	3	0	0	0	0	0	0	0	0	0	0	0	0	0	0	0	0	0	0	0	3	0
2013-06-27	178	2013	A	13:50:00	14:46:00	00:56:00	56	87	30.5556	2	2	2	15.56	3812.22	1	0	0	0	0	0	1	0	0	0	0	0	0	1	0	0	0	0	0	0	0	0	0	0	0	0	8	0	0	6	0	0	0	5	0
2013-07-12	193	2013	B	10:18:00	10:50:00	00:32:00	32	88	31.1111	1	2	3	15.61	4228.33	0	0	0	0	1	0	0	0	0	0	0	0	0	0	0	1	0	0	0	0	0	1	0	0	0	0	0	0	0	2	0	0	0	0	0
2013-07-15	196	2013	D	11:50:00	12:20:00	00:30:00	30	95	35	1	4	1	15.85	4308.61	0	0	0	3	0	1	1	1	0	0	0	0	0	1	0	0	0	0	0	1	0	0	0	0	0	0	0	0	0	1	0	10	0	0	0
2013-07-15	196	2013	A	10:50:00	11:35:00	00:45:00	45	85	29.4444	2	4	1	15.85	4308.61	0	0	0	0	2	0	0	0	0	1	2	0	0	1	0	0	0	0	0	0	0	0	0	0	0	1	0	0	0	0	0	1	2	0	0
2013-07-31	212	2013	C	13:51:00	14:08:00	00:17:00	17	91	32.7778	2	3	2	18.67	4753.89	1	0	0	0	3	0	0	1	0	1	0	1	0	2	0	0	0	0	0	0	0	3	0	0	0	0	0	0	0	0	0	0	0	0	0
2013-08-19	231	2013	B	11:20:00	11:35:00	00:15:00	15	95	35	1	4	1	11.17	5301.67	0	0	0	0	3	0	0	0	0	0	0	1	0	0	0	0	0	1	0	0	0	0	0	0	0	0	0	0	0	1	0	1	0	0	0
2013-08-19	231	2013	A	10:28:00	11:13:00	00:45:00	45	92	33.3333	4	4	1	11.17	5301.67	0	0	1	2	1	0	0	0	0	0	0	3	0	0	0	0	0	0	0	0	0	0	1	0	0	0	0	0	0	0	0	0	23	0	0
2013-08-23	235	2013	C	10:10:00	11:04:00	00:54:00	54	81	27.2222	1	2	2	11	5417.22	0	0	0	3	18	0	0	4	0	0	0	1	0	0	0	0	0	0	0	0	0	0	0	0	0	0	0	0	0	8	0	1	0	0	0
2013-08-29	241	2013	D	13:43:00	14:34:00	00:51:00	51	91	32.7778	2	3	2	14.08	5582.5	0	0	0	0	1	0	1	2	1	0	0	1	0	1	1	0	0	0	0	0	0	0	0	0	0	0	5	0	0	0	0	0	0	0	0
2013-09-16	259	2013	D	11:17:00	11:55:00	00:38:00	38	91	32.7778	2	4	1	14.24	6087.78	1	0	0	4	4	0	2	0	0	0	0	1	0	0	0	1	0	1	0	0	0	0	0	0	0	0	0	0	0	0	0	0	1	0	0
2013-09-16	259	2013	A	10:22:00	11:00:00	00:38:00	38	89	31.6667	2	4	1	14.24	6087.78	0	0	0	0	3	0	2	0	0	0	0	4	0	0	0	0	0	0	0	0	0	0	0	0	0	0	0	0	0	0	0	0	53	0	0
2013-09-26	269	2013	C	13:45:00	14:07:00	00:22:00	22	87	30.5556	3	3	2	12.9	6356.39	0	0	0	0	2	0	1	0	0	0	0	3	0	0	0	0	0	0	0	0	0	0	0	0	0	0	0	0	0	1	0	0	0	0	0
2013-10-18	291	2013	B	10:00:00	10:50:00	00:50:00	50	77	25	1	4	2	10.94	6924.72	0	0	0	0	4	0	1	0	0	0	0	0	0	3	0	0	0	0	0	0	0	0	0	0	0	0	0	0	0	0	0	3	0	0	0
2013-10-28	301	2013	D	11:15:00	11:53:00	00:38:00	38	75	23.8889	1	4	1	6.87	7159.72	0	0	0	0	0	0	7	0	0	0	0	3	0	0	0	0	0	0	0	0	0	0	1	0	0	0	0	0	0	0	0	0	1	0	0
2013-10-28	301	2013	A	10:17:00	11:00:00	00:43:00	43	70	21.1111	1	4	1	6.87	7159.72	0	0	0	0	0	0	0	0	0	0	0	0	0	0	0	0	0	0	0	0	0	0	0	0	0	0	1	0	0	0	0	0	84	0	0
2013-10-31	304	2013	C	13:53:00	14:24:00	00:31:00	31	85	29.4444	4	3	2	5.93	7231.94	0	0	0	0	0	0	1	0	0	0	0	0	0	2	0	0	0	0	0	0	0	0	0	0	0	0	0	0	0	7	0	0	0	0	0
2013-11-18	322	2013	A	10:17:00	10:53:00	00:36:00	36	81	27.2222	1	4	1	3.16	7631.94	0	0	0	0	0	0	1	0	0	1	0	0	0	0	0	0	0	0	0	0	0	0	0	0	0	0	1	0	0	0	0	0	31	0	0
2013-11-18	322	2013	B	11:03:00	11:21:00	00:18:00	18	81	27.2222	2	3	2	3.16	7631.94	0	0	0	0	0	0	0	0	0	0	0	0	0	11	0	0	0	0	0	0	0	0	0	0	0	0	1	0	0	0	0	0	0	0	0
2013-12-13	347	2013	B	10:18:00	11:34:00	01:16:00	76	64	17.7778	2	4	1	0.92	8151.39	0	0	0	0	0	0	0	0	0	0	0	0	0	0	0	0	0	0	0	0	0	0	0	0	0	0	0	0	0	5	0	0	0	0	0
2013-12-16	350	2013	D	11:38:00	11:54:00	00:16:00	16	64	17.7778	1	4	1	1.11	8206.39	0	0	0	0	0	0	0	0	0	0	0	0	0	0	0	0	0	0	0	0	0	0	0	0	0	0	3	0	0	1	0	2	0	0	1
2013-12-16	350	2013	A	10:33:00	11:24:00	00:51:00	51	58	14.4444		4	1	1.11	8206.39	0	0	0	0	0	0	0	0	0	0	0	0	0	0	0	0	0	0	0	0	0	0	0	0	0	0	22	0	0	0	0	0	24	0	0
2013-12-26	360	2013	C	13:45:00	14:06:00	00:21:00	21	73	22.7778	1	3	2	1.11	8398.61	0	0	0	0	0	0	0	0	0	0	0	1	0	3	0	0	0	0	0	0	0	0	0	0	0	0	0	0	0	0	0	1	0	0	0
2014-01-17	17	2014	B	15:00:00	15:49:00	00:49:00	49	63	17.2222	4	3	1	1.9	275	0	0	0	0	1	0	0	0	0	0	0	0	0	0	0	0	0	0	0	0	0	0	0	0	0	0	1	0	0	0	0	0	0	0	0
2014-01-27	27	2014	D	11:15:00	11:27:00	00:12:00	12	70	21.1111	2	3	2	2.14	402.222	0	0	0	0	0	0	0	0	0	0	0	1	0	0	0	0	0	0	0	0	0	0	0	0	0	0	1	0	0	0	0	0	1	0	0
2014-01-27	27	2014	A	10:23:00	11:00:00	00:37:00	37	64	17.7778	1	3	2	2.14	402.222	0	0	0	0	0	0	0	0	0	0	0	0	0	0	0	0	0	0	0	0	0	0	0	0	0	0	3	0	0	0	0	0	1	0	0
2014-02-14	45	2014	D	14:20:00	15:20:00	01:00:00	60	63	17.2222	2	4	1	4.47	719.444	0	0	0	1	0	0	0	0	0	0	0	0	0	0	0	0	0	0	0	0	0	0	0	0	0	0	0	0	0	0	0	0	0	0	0
2014-02-17	48	2014	B	11:07:00	11:24:00	00:17:00	17	67	19.4444	1	4	1	4.47	763.056	2	0	0	0	0	0	0	0	0	0	0	0	0	0	0	0	0	0	0	0	0	0	0	0	0	0	0	0	0	0	0	0	0	0	0
2014-02-17	48	2014	A	10:25:00	11:00:00	00:35:00	35	63	17.2222	1	4	1	4.47	763.056	0	0	0	0	0	0	0	0	0	0	0	0	0	0	0	0	0	0	0	0	0	0	0	0	0	0	19	0	0	0	0	0	8	0	0
2014-02-20	51	2014	D	13:55:00	14:55:00	01:00:00	60	83	28.3333	4	4	1	4.47	823.333	0	0	0	0	2	0	0	1	1	0	0	5	0	0	0	0	2	0	0	0	0	0	0	0	0	0	0	0	0	0	0	0	0	0	1
2014-03-19	78	2014	C	14:15:00	14:45:00	00:30:00	30	80	26.6667	1	4	1	6.28	1344.72	0	0	0	3	0	0	2	14	0	0	0	0	0	0	0	0	0	0	0	0	0	0	0	0	0	0	0	0	0	0	0	0	0	0	0
2014-03-20	79	2014	B	14:00:00	14:32:00	00:32:00	32	78	25.5556	3	4	1	6.28	1366.11	0	0	1	2	5	0	0	0	0	0	0	0	0	0	0	0	0	0	0	0	0	0	0	0	0	0	0	0	0	0	0	1	0	0	0
2014-03-20	79	2014	C	14:55:00	15:27:00	00:32:00	32	78	25.5556	2	3	2	6.28	1366.11	0	0	2	0	2	1	0	25	0	0	0	0	0	0	0	0	0	0	0	0	0	0	0	0	0	0	0	0	0	0	0	0	0	0	0
2014-03-21	80	2014	A	13:46:00	14:49:00	01:03:00	63	79	26.1111	4	4	1	6.28	1388.89	0	0	0	0	3	0	3	0	0	0	2	0	0	0	0	0	0	0	0	0	0	0	0	0	0	0	1	0	0	0	0	0	3	0	2
2014-03-21	80	2014	D	10:20:00	11:43:00	01:23:00	83	73	22.7778	3	4	1	6.28	1388.89	0	0	0	0	3	0	3	0	0	0	0	0	0	0	0	0	0	0	0	0	0	0	0	0	0	0	0	0	0	0	0	1	0	0	0
2014-04-24	114	2014	C	13:30:00	13:50:00	00:20:00	20	80	26.6667	4	3	30	7.32	2121.67	0	0	0	0	0	0	0	2	0	0	0	0	0	0	0	0	0	0	0	0	0	0	0	0	0	0	0	0	0	0	0	0	0	0	0
2014-04-24	114	2014	D	14:00:00	14:28:00	00:28:00	28	82	27.7778	4	3	30	7.32	2121.67	0	0	0	0	1	0	1	0	0	5	0	0	0	0	0	0	0	0	0	0	0	0	0	0	0	0	0	0	0	0	0	0	0	0	0
2014-04-25	115	2014	A	10:30:00	11:00:00	00:30:00	30	75	23.8889	4	4	5	7.32	2146.94	0	0	0	0	1	0	0	0	0	1	0	0	0	0	0	0	0	0	0	0	0	0	0	0	0	0	0	0	0	0	0	0	0	0	0
2014-04-25	115	2014	B	11:05:00	11:40:00	00:35:00	35	75	23.8889	2	4	5	7.32	2146.94	0	0	0	0	3	0	0	0	0	0	0	0	0	0	0	0	0	0	0	0	0	0	0	0	0	0	0	0	0	4	0	0	0	0	0
2014-05-29	149	2014	B	10:45:00	11:15:00	00:30:00	30	82	27.7778	1	4	20	7.76	3020.83	0	0	1	1	2	0	1	4	0	1	0	0	0	0	0	0	0	0	0	0	0	0	0	0	0	0	0	0	0	4	0	2	0	0	0
2014-05-29	149	2014	C	10:05:00	10:35:00	00:30:00	30	78	25.5556	1	4	20	7.76	3020.83	0	0	0	0	3	0	0	2	0	4	0	0	0	0	0	0	0	0	0	0	0	0	0	0	0	0	1	0	0	8	0	1	0	0	0
2014-05-29	149	2014	A	13:40:00	14:15:00	00:35:00	35	88	31.1111	3	1	25	7.76	3020.83	0	0	0	0	4	0	0	0	0	2	0	0	0	0	0	0	0	0	0	0	0	0	0	0	0	0	0	0	0	2	0	0	0	0	0
2014-05-29	149	2014	D	14:25:00	14:50:00	00:25:00	25	90	32.2222	3	2	30	7.76	3020.83	0	0	0	0	0	0	0	2	0	0	0	0	0	0	0	0	0	0	0	0	0	0	0	0	0	0	0	0	0	0	0	0	0	0	0
2014-06-26	177	2014	A	13:35:00	14:13:00	00:38:00	38	93	33.8889	2	3	30	9	3784.17	0	0	1	0	0	0	1	0	0	2	0	0	0	0	0	0	0	0	0	0	0	0	0	0	0	0	0	0	0	2	0	0	0	0	0
2014-06-26	177	2014	B	14:18:00	14:37:00	00:19:00	19	92	33.3333	2	3	35	9	3784.17	0	0	0	1	3	0	1	0	0	1	0	0	0	0	0	0	0	0	0	0	0	0	0	0	0	0	0	0	0	4	0	0	0	0	0
2014-06-26	177	2014	C	10:28:00	11:25:00	00:57:00	57	84	28.8889	3	2	50	9	3784.17	0	0	0	0	1	0	0	1	1	1	0	0	0	2	0	0	0	0	0	0	1	0	0	0	0	0	0	0	0	8	0	0	0	0	0
2014-06-26	177	2014	D	11:40:00	12:00:00	00:20:00	20	88	31.1111	1	4	75	9	3784.17	0	0	1	2	3	0	4	0	2	0	0	0	0	0	0	0	0	0	0	0	0	0	0	0	0	0	0	0	0	0	0	0	0	0	0
2014-07-18	199	2014	C	10:37:00	10:54:00	00:17:00	17	83	28.3333	1	4	0	11.65	4404.72	0	0	0	3	3	0	0	0	0	0	0	0	0	0	0	0	0	0	0	0	0	0	0	0	0	0	0	0	0	0	0	0	0	0	0
2014-07-18	199	2014	D	10:24:00	11:42:00	01:18:00	78	85	29.4444	1	4	1	11.65	4404.72	0	0	0	1	6	0	2	0	0	0	0	1	0	1	0	0	0	0	0	0	0	0	0	0	0	0	0	0	0	3	0	3	0	0	0
2014-07-20	201	2014	C	11:22:00	11:40:00	00:18:00	18	91	32.7778	1	4	1	11.65	4462.78	0	0	0	0	1	0	0	0	0	0	0	0	0	1	0	0	0	0	0	0	0	0	0	0	0	0	0	0	0	3	0	0	0	0	0
2014-07-20	201	2014	A	10:30:00	11:01:00	00:31:00	31	88	31.1111	1	4	1	11.65	4462.78	0	0	0	1	0	0	1	0	0	0	0	0	0	0	0	0	0	0	0	0	0	1	0	0	0	0	0	0	0	2	0	4	1	0	0
2014-07-24	205	2014	B	13:42:00	14:04:00	00:22:00	22	92	33.3333	2	2	40	13.18	4577.78	0	0	2	2	2	0	0	2	0	0	0	1	0	1	0	0	1	0	0	0	0	0	3	0	0	0	0	0	0	3	0	0	0	0	0
2014-08-08	220	2014	C	10:20:00	11:05:00	00:45:00	45	81	27.2222	1	4	5	18.49	5010.28	0	0	2	3	1	0	1	7	0	0	0	1	0	1	0	0	0	0	0	0	0	0	0	0	0	0	1	0	0	11	0	1	0	0	0
2014-08-10	222	2014	B	11:17:00	11:43:00	00:26:00	26	88	31.1111	1	3	1	18.31	5067.22	0	0	0	8	10	2	7	0	0	0	0	0	0	1	1	0	0	0	0	0	0	1	0	0	0	0	0	0	0	1	0	1	1	0	0
2014-08-10	222	2014	A	10:30:00	11:09:00	00:39:00	39	86	30	2	2	2	18.31	5067.22	1	0	0	0	3	0	1	0	0	0	0	2	0	1	0	0	0	0	0	0	0	0	0	0	0	0	0	0	0	0	0	1	7	0	0
2014-08-21	233	2014	D	13:50:00	14:36:00	00:46:00	46	94	34.4444	3	4	10	17.39	5382.5	0	0	0	0	2	0	1	0	0	0	0	2	0	0	0	0	0	0	0	0	0	0	0	0	0	1	0	0	0	0	0	0	0	0	0
2014-09-09	252	2014	A	10:31:00	11:05:00	00:34:00	34	84	28.8889	1	2	2	11.63	5923.33	0	0	0	0	1	0	0	0	0	0	0	1	0	0	0	0	0	0	0	0	0	0	0	0	0	0	0	0	0	0	0	0	28	0	0
2014-09-09	252	2014	D	11:20:00	11:56:00	00:36:00	36	88	31.1111	1	2	2	11.63	5923.33	0	0	0	5	2	0	0	0	0	0	0	0	0	1	1	0	0	0	0	0	0	0	0	0	0	0	0	0	0	0	0	0	0	0	0
2014-09-18	261	2014	C	13:45:00	14:15:00	00:30:00	30	89	31.6667	1	4	15	12.48	6171.67	0	0	0	1	2	0	0	1	0	0	0	5	0	0	0	0	0	0	0	0	0	0	0	0	0	0	0	0	0	1	0	1	0	1	0
2014-10-16	289	2014	B	13:52:00	14:24:00	00:32:00	32	78	25.5556	5	4	1	12.25	6888.89	0	0	0	0	11	0	1	1	0	0	0	5	0	1	0	1	0	0	0	0	0	0	0	0	0	0	0	0	0	4	0	0	0	0	0
2014-10-16	289	2014	D	14:30:00	15:27:00	00:57:00	57	78	25.5556	3	4	1	12.25	6888.89	0	0	1	5	15	0	19	0	0	1	0	1	0	0	0	0	0	0	0	0	0	0	0	0	0	0	0	0	0	0	0	0	0	0	0
2014-10-17	290	2014	A	10:35:00	12:00:00	01:25:00	85	72	22.2222	1	4	0	11.63	6910.56	0	0	0	0	7	0	2	0	0	0	0	1	0	0	0	0	0	0	0	0	0	0	0	0	0	0	0	0	0	8	0	0	347	0	0
2014-11-07	311	2014	C	11:00:00	11:20:00	00:20:00	20	72	22.2222	1	4	20	9.58	7354.17	0	0	0	0	1	0	0	0	0	0	0	0	0	6	0	0	0	0	0	0	0	0	0	0	0	0	0	0	0	0	0	0	0	0	0
2014-11-07	311	2014	B	10:00:00	10:30:00	00:30:00	30	70	21.1111	1	4	20	9.58	7354.17	0	0	0	0	0	0	1	0	0	0	0	0	0	4	0	0	0	0	0	0	0	0	0	0	0	0	0	0	0	1	0	0	1	0	0
2014-11-20	324	2014	D	14:37:00	14:56:00	00:19:00	19	62	16.6667	2	3	30	7.6	7590.28	0	0	0	0	0	0	1	0	0	0	0	0	0	0	0	0	0	0	0	0	0	0	0	0	0	0	0	0	0	0	0	0	0	0	0
2014-11-20	324	2014	A	13:53:00	14:26:00	00:33:00	33	63	17.2222	2	3	30	7.6	7590.28	0	0	0	0	0	0	0	0	0	0	0	0	0	0	0	0	0	0	0	0	0	0	0	0	0	0	0	0	0	0	0	0	0	0	0
2014-12-16	350	2014	C	14:30:00	15:00:00	00:30:00	30	74	23.3333	2	4	0	5.54	8054.17	0	0	0	0	0	0	0	0	0	0	0	0	0	0	0	0	0	0	0	0	0	0	0	0	0	0	0	0	0	0	0	0	0	0	0
2014-12-16	350	2014	D	15:05:00	15:55:00	00:50:00	50	74	23.3333	2	4	0	5.54	8054.17	0	0	0	0	0	0	0	0	0	0	0	0	0	0	0	0	0	0	0	0	0	0	0	0	0	0	1	0	0	0	0	0	0	0	0
2014-12-18	352	2014	B	14:48:00	15:07:00	00:19:00	19	67	19.4444	3	4	10	5.54	8086.94	0	0	0	0	0	0	0	0	0	0	0	1	0	1	0	0	0	0	0	0	0	0	0	0	0	0	0	0	0	0	0	0	0	0	0
2014-12-18	352	2014	A	14:10:00	14:45:00	00:35:00	35	67	19.4444	3	4	10	5.54	8086.94	0	0	0	0	0	0	0	0	0	0	0	0	0	0	0	0	0	0	0	0	0	0	0	0	0	0	1	0	0	0	0	0	0	3	0
2015-01-21	21	2015	C	14:30:00	14:55:00	00:25:00	25	75	23.8889	1	4	0	8.13	363.611	0	0	0	0	0	0	0	0	0	0	0	1	0	1	0	0	1	0	0	0	0	0	0	0	0	0	0	0	0	0	0	1	0	0	0
2015-01-21	21	2015	D	12:16:00	12:40:00	00:24:00	24	81	27.2222	1	1	0	8.13	363.611	2	0	0	0	1	0	2	1	0	0	0	8	0	0	0	0	0	0	0	0	0	0	0	0	0	0	0	0	0	4	0	0	0	0	0
2015-01-29	29	2015	D	14:45:00	15:08:00	00:23:00	23	69	20.5556	3	4	3.5	5.11	485.833	0	0	0	0	0	0	0	0	0	0	0	0	0	0	0	0	0	0	0	0	0	0	0	0	0	0	0	0	0	0	0	0	0	0	0
2015-01-29	29	2015	B	13:56:00	14:23:00	00:27:00	27	69	20.5556	3	4	3.5	5.11	485.833	0	0	0	0	0	0	0	0	0	0	0	0	0	0	0	0	0	0	0	0	0	0	0	0	0	0	0	0	0	0	0	0	0	0	0
2015-01-30	30	2015	A	15:00:00	15:33:00	00:33:00	33	73	22.7778	1	2	50	5.11	501.111	0	0	0	0	0	0	0	0	0	0	0	0	0	0	0	0	0	0	0	0	0	0	0	0	0	0	0	0	0	0	0	0	2	0	0
2015-02-10	41	2015	C	14:25:00	14:50:00	00:25:00	25	65	18.3333	3	4	5	6.74	675.833	0	0	0	0	0	0	0	0	0	0	0	0	0	0	0	0	0	0	0	0	0	0	0	0	0	0	0	0	0	0	0	0	1	0	0
2015-02-10	41	2015	D	15:00:00	15:37:00	00:37:00	37	65	18.3333	3	4	5	6.74	675.833	0	0	0	1	0	0	0	0	0	0	0	0	0	0	0	0	0	0	0	0	0	0	0	0	0	0	0	0	0	0	0	0	0	0	0
2015-03-10	69	2015	C	14:15:00	14:47:00	00:32:00	32	84	28.8889	2	2	50	8.45	1169.17	0	0	1	0	0	0	0	4	0	0	0	1	0	0	0	0	0	0	0	0	0	0	0	0	0	1	0	0	0	1	0	0	0	0	0
2015-03-17	76	2015	B	14:30:00	14:55:00	00:25:00	25	85	29.4444	1	4	0	5.38	1345.56	0	0	0	0	1	0	0	2	0	0	0	2	0	0	0	0	0	0	0	0	0	0	0	0	0	0	0	0	0	2	0	0	0	0	0
2015-03-19	78	2015	A	13:58:00	14:50:00	00:52:00	52	83	28.3333	2	3	30	5.37	1396.11	0	0	0	0	0	0	2	0	0	0	0	1	0	0	0	0	0	0	0	0	0	0	0	0	0	0	0	0	0	0	0	0	3	4	1
2015-03-20	79	2015	D	14:30:00	15:42:00	01:12:00	72	87	30.5556	1	2		5.37	1422.22	0	0	0	0	1	2	0	3	1	0	0	1	0	0	0	0	0	0	0	0	0	0	0	0	0	0	0	0	0	1	0	0	0	0	0
2015-04-10	100	2015	C	10:30:00	11:00:00	00:30:00	30	79	26.1111	3	3	50	3.69	1902.5	0	0	0	2	0	0	0	1	0	0	0	0	0	0	0	0	0	0	0	0	0	0	0	0	0	0	0	0	0	1	0	0	0	0	0
2015-04-21	111	2015	D	14:35:00	15:04:00	00:29:00	29	86	30	2	3	40	4.97	2189.44	0	0	0	0	1	0	1	0	0	0	0	0	0	1	0	0	0	0	0	0	0	0	0	0	0	0	0	0	0	0	0	0	0	2	0
2015-04-24	114	2015	B	10:00:00	10:34:00	00:34:00	34	80	26.6667	1	4	15	5.51	2265.28	0	0	0	0	0	0	0	1	0	0	0	0	0	0	0	0	0	0	0	0	0	0	0	0	0	0	0	0	0	5	0	1	0	0	0
2015-04-30	120	2015	A	13:30:00	14:37:00	01:07:00	67	77	25	4	4	10	4.96	2418.33	0	0	1	0	0	0	0	0	0	1	0	0	0	0	0	0	0	0	0	0	0	0	0	0	0	0	0	0	0	1	0	0	7	13	0
2015-05-14	134	2015	D	13:52:00	14:56:00	01:04:00	64	90	32.2222	3	3	40	4.67	2769.72	0	0	1	1	5	1	0	0	0	1	0	0	0	0	0	0	0	0	0	0	0	0	0	0	0	0	0	0	0	0	0	0	0	0	0
2015-05-22	142	2015	B	10:24:00	11:40:00	01:16:00	76	83	28.3333	1	4	0	5.38	2987.78	0	0	4	0	2	0	0	0	1	0	0	0	0	0	0	0	0	0	0	0	0	0	0	0	0	0	0	0	0	7	0	6	0	0	0
2015-05-26	146	2015	A	14:32:00	15:20:00	00:48:00	48	91	32.7778	3	2	2	5.45	3099.72	0	0	0	1	0	0	1	0	0	1	0	0	0	0	0	0	0	0	0	0	0	0	0	0	0	0	0	0	0	1	0	0	2	0	0
2015-05-28	148	2015	C	10:20:00	10:53:00	00:33:00	33	81	27.2222	3	4	5	5.14	3153.33	0	0	0	1	0	0	2	0	0	2	0	0	0	0	0	0	0	0	0	0	0	0	0	0	0	0	0	0	0	13	0	1	0	0	0
2015-06-09	160	2015	D	12:15:00	13:15:00	01:00:00	60	90	32.2222	2	4	50	6.57	3475.28	0	0	0	2	3	0	8	0	0	0	0	0	0	0	0	0	0	0	0	0	0	0	0	0	0	1	0	0	0	0	0	1	0	0	0
2015-06-18	169	2015	B	14:00:00	14:25:00	00:25:00	25	96	35.5556	1	2	45	4.33	3732.5	0	0	0	0	4	0	0	0	0	0	0	0	0	0	0	0	0	0	0	0	0	0	0	0	0	0	0	0	0	3	0	1	0	2	0
2015-06-19	170	2015	C	10:20:00	10:55:00	00:35:00	35	86	30	2	4	20	5.8	3762.78	0	0	0	2	1	0	0	0	0	0	0	0	0	0	0	0	0	0	0	0	0	0	0	0	0	0	0	0	0	9	0	0	0	1	0
2015-06-23	174	2015	A	14:53:00	15:10:00	00:17:00	17	95	35	1	3	2	4.76	3881.67	0	0	0	0	0	0	1	0	0	0	0	0	0	0	0	0	0	0	0	0	0	1	0	0	0	0	0	0	0	0	0	0	0	0	0
2015-07-15	196	2015	C	15:05:00	15:23:00	00:18:00	18	90	32.2222	1	3	2	9.89	4518.06	0	0	1	0	1	0	0	0	0	0	0	0	0	0	0	0	0	0	0	0	0	0	0	0	0	0	0	0	0	3	0	0	0	0	0
2015-07-16	197	2015	D	14:01:00	14:53:00	00:52:00	52	88	31.1111	4	2	50	9.89	4545.83	0	0	0	0	0	0	3	0	0	0	0	0	0	0	0	0	0	0	0	0	0	0	0	0	0	0	0	0	0	0	0	0	0	0	0
2015-07-17	198	2015	B	10:15:00	10:45:00	00:30:00	30	86	30	1	2	50	10.05	4574.17	0	0	0	1	3	0	0	0	0	0	0	0	0	0	0	0	0	0	0	0	0	0	0	0	0	0	0	0	0	0	0	0	0	0	0
2015-08-20	232	2015	C	14:02:00	14:32:00	00:30:00	30	90	32.2222	1	3	40	20.01	5533.61	0	0	0	0	1	0	1	0	0	0	0	0	0	0	0	0	0	0	0	0	0	0	0	0	0	0	0	0	0	3	0	1	0	0	0
2015-08-21	233	2015	D	10:48:00	11:45:00	00:57:00	57	85	29.4444	1	4	1	20.02	5563.33	0	0	0	1	2	0	0	0	0	0	0	2	0	0	0	0	0	0	0	0	0	0	0	0	0	0	0	0	0	0	0	0	0	0	0
2015-08-26	238	2015	B	13:00:00	14:15:00	01:15:00	75	91	32.7778	1	4	80	18.16	5710.83	0	0	2	0	2	0	1	0	0	0	0	1	0	0	0	0	0	0	0	0	0	0	0	0	0	0	0	0	0	0	0	0	0	0	0
2015-09-18	261	2015	A	14:15:00	15:19:00	01:04:00	64	85	29.4444	2	3	45	24.15	6346.39	0	0	0	0	0	0	0	0	0	0	0	3	0	0	0	0	0	0	0	0	0	0	0	0	0	0	0	0	0	0	0	0	0	71	0
2015-09-21	264	2015	C	10:30:00	11:30:00	01:00:00	60	82	27.7778	1	4	2	23.65	6429.72	0	1	0	0	2	0	1	1	0	0	0	3	0	1	0	0	0	0	0	0	0	0	0	0	0	0	0	0	0	7	0	2	2	0	0
2015-09-25	268	2015	D	10:30:00	11:30:00	01:00:00	60	82	27.7778		2	60	24.28	6538.89	0	0	0	2	4	0	3	0	0	0	0	1	0	0	0	0	0	0	0	0	0	0	0	0	0	0	0	0	0	1	0	0	0	0	0
2015-09-30	273	2015	B	10:18:00	11:35:00	01:17:00	77	82	27.7778	3	3	40	21.84	6677.22	0	0	2	0	1	1	0	0	0	0	2	3	0	0	0	3	0	0	0	0	0	0	0	0	0	0	0	0	0	0	0	0	0	0	0
2015-10-23	296	2015	B	10:20:00	11:07:00	00:47:00	47	79	26.1111	1	4	0	15.52	7241.67	0	0	0	0	1	0	0	0	0	1	0	1	0	0	0	0	0	0	0	0	0	0	0	0	0	0	0	0	0	1	0	1	2	0	0
2015-10-23	296	2015	C	14:00:00	14:23:00	00:23:00	23	87	30.5556	3	3	2	15.52	7241.67	0	0	0	0	2	0	0	0	0	0	0	0	0	0	0	0	0	0	0	0	0	0	0	0	0	0	0	0	0	2	0	0	0	0	2
2015-10-29	302	2015	A	11:06:00	11:59:00	00:53:00	53	81	27.2222	2	4	25	10.09	7389.44	0	0	0	0	1	0	0	0	0	0	0	3	0	0	3	0	0	0	0	0	0	0	0	0	0	0	0	0	0	0	0	0	17	4	0
2015-11-17	321	2015	C	10:20:00	11:00:00	00:40:00	40	80	26.6667	4	4	2	2.97	7866.11	0	0	0	0	0	0	0	0	0	0	0	4	0	5	0	1	0	0	0	0	0	0	0	0	0	1	0	0	0	2	0	3	1	0	0
2015-11-30	334	2015	B	12:13:00	12:55:00	00:42:00	42	81	27.2222	1	1	80	3.32	8150	0	0	0	0	0	0	0	0	0	0	0	3	1	9	0	0	0	0	0	0	0	0	0	0	0	0	0	0	0	0	0	1	0	0	0
2015-12-11	345	2015	A	10:24:00	11:44:00	01:20:00	80	72	22.2222	3	4	0	3.24	8378.89	0	0	0	0	0	0	0	0	0	0	0	6	0	0	0	0	0	0	0	0	0	0	0	0	0	0	5	0	0	1	0	5	35	5	0
2015-12-17	351	2015	D	14:17:00	15:09:00	00:52:00	52	84	28.8889	3	3	2	3.31	8517.78	0	0	0	0	0	0	0	0	0	1	0	2	0	0	0	0	0	0	0	0	0	1	0	0	0	0	0	0	0	0	0	0	0	0	0
2016-01-11	11	2016	B	01:50:00	02:20:00	00:30:00	30	57	13.8889	2	4	44	4.08	185	0	0	0	0	0	0	0	0	0	0	0	0	0	0	0	1	0	0	0	0	0	0	0	0	0	0	0	0	0	1	0	0	1	0	0
2016-01-21	21	2016	C	14:24:00	14:40:00	00:16:00	16	70	21.1111	4	3	2	3.83	321.667	0	0	0	0	0	0	0	0	0	0	0	0	0	0	0	0	0	0	0	0	0	0	0	0	0	0	0	0	0	0	0	0	0	0	0
2016-01-21	21	2016	D	14:47:00	15:22:00	00:35:00	35	70	21.1111	4	3	2	3.83	321.667	0	0	0	0	0	0	0	0	0	0	0	1	0	0	0	0	0	0	0	0	0	0	0	0	0	0	0	0	0	0	0	0	0	0	0
2016-01-29	29	2016	A	14:00:00	14:30:00	00:30:00	30	65	18.3333	3	4	0	6.38	433.889	0	0	0	0	0	0	0	0	0	0	0	0	0	0	0	0	0	0	0	0	0	0	0	0	0	0	0	0	0	0	0	0	7	0	0
2016-02-09	40	2016	C	10:30:00	10:50:00	00:20:00	20	54	12.2222	3	2	80	6.84	615.278	0	0	0	0	0	0	0	0	0	0	0	0	0	0	0	0	0	0	0	0	0	0	0	0	0	0	0	0	0	0	0	0	0	0	0
2016-02-11	42	2016	D	02:25:00	03:15:00	00:50:00	50	64	17.7778	1	4	0	6.84	636.389	0	0	0	0	0	0	0	0	0	0	0	2	0	0	0	0	0	0	0	0	0	0	0	0	0	0	0	0	0	0	0	0	2	0	0
2016-02-11	42	2016	A	02:25:00	02:52:00	00:27:00	27	67	19.4444	3	4	1	6.84	636.389	0	0	0	0	0	0	0	0	0	0	0	0	0	0	0	0	0	0	0	0	0	0	0	0	0	0	0	0	0	0	0	0	3	0	0
2016-02-18	49	2016	B	14:11:00	14:34:00	00:23:00	23	75	23.8889	3	4	1	7.04	750	0	0	0	0	0	0	0	0	0	0	0	2	0	3	0	0	0	0	0	0	0	0	0	0	0	0	0	0	0	0	0	0	0	0	0
2016-03-08	68	2016	C	10:20:00	11:00:00	00:40:00	40	73	22.7778	3	3	40	7.25	1091.94	0	0	0	0	0	0	0	0	0	0	0	0	0	0	0	0	0	0	0	0	0	0	0	0	0	0	0	0	0	0	0	1	0	0	0
2016-03-09	69	2016	D	14:25:00	15:00:00	00:35:00	35	81	27.2222	4	2	3	6.94	1113.89	0	0	0	0	1	0	0	0	0	0	0	2	0	0	0	0	0	0	0	0	0	0	0	0	0	0	0	0	0	0	0	0	0	0	0
2016-03-10	70	2016	B	14:35:00	15:28:00	00:53:00	53	84	28.8889	3	4	1	6.72	1137.78	0	0	0	0	2	0	0	1	1	0	0	0	0	0	0	0	0	0	0	0	0	0	0	0	0	0	0	0	0	0	0	0	0	0	0
2016-03-31	91	2016	A	14:10:00	14:45:00	00:35:00	35	87	30.5556	4	3	2	7	1613.06	0	0	1	0	0	0	2	0	0	0	0	0	0	0	0	0	0	0	0	0	0	0	0	0	0	0	0	0	0	0	0	0	0	0	0
2016-04-07	98	2016	A	02:30:00	03:00:00	00:30:00	30	78	25.5556		2	50	6.83	1767.78	0	0	0	0	0	0	2	0	0	0	0	1	0	0	0	0	0	0	0	0	0	0	0	0	0	0	0	0	0	1	0	0	0	0	0
2016-04-12	103	2016	D	02:29:00	03:30:00	01:01:00	61	84	28.8889	3	3	3	6.82	1871.39	0	0	0	0	0	0	2	1	0	0	0	0	0	0	0	0	0	0	0	0	0	0	0	0	0	0	0	0	0	0	0	0	0	0	0
2016-04-12	103	2016	C	02:45:00	03:20:00	00:35:00	35	82	27.7778	2	2	80	6.82	1871.39	0	0	1	0	0	0	0	0	0	0	0	0	0	0	0	0	0	0	0	0	0	0	0	0	0	0	0	0	0	2	0	0	0	0	0
2016-04-29	120	2016	B	11:15:00	11:56:00	00:41:00	41	82	27.7778	2	4	5	6.58	2267.5	0	0	0	1	0	0	0	0	0	8	0	0	0	0	0	0	0	0	0	0	0	0	0	0	0	0	0	0	0	0	0	0	3	0	0
2016-05-06	127	2016	C	10:25:00	11:00:00	00:35:00	35	68	20	2	4	0	9.15	2435	0	0	0	0	0	0	0	0	0	0	0	0	0	0	0	0	0	0	0	0	1	0	0	0	0	0	0	0	0	3	0	1	0	0	0
2016-05-12	133	2016	D	10:20:00	11:14:00	00:54:00	54	77	25	1	1	90	9.15	2575	0	0	1	0	0	0	0	0	0	0	0	0	0	0	0	0	0	0	0	0	0	0	0	0	0	0	0	0	0	1	0	0	0	1	0
2016-05-19	140	2016	A	14:16:00	15:04:00	00:48:00	48	89	31.6667	2	3	45	11.11	2756.94	0	0	1	0	0	0	0	0	0	1	0	0	0	0	0	0	0	0	0	0	0	1	0	0	0	0	9	0	0	0	0	0	2	0	0
2016-05-25	146	2016	B	02:31:00	03:06:00	00:35:00	35	88	31.1111	3	4	20	6.96	2915.28	0	0	0	0	3	0	0	0	0	0	0	0	0	0	0	0	0	0	0	0	0	0	0	0	0	0	0	0	1	6	0	0	0	0	0
2016-06-16	168	2016	B	14:20:00	14:50:00	00:30:00	30	91	32.7778	4	3	45	11.34	3528.33	0	0	0	0	3	0	0	0	0	0	0	0	0	0	0	0	0	0	0	0	0	0	0	0	0	0	0	0	0	0	0	0	0	0	0
2016-06-16	168	2016	C	10:20:00	11:00:00	00:40:00	40	84	28.8889	4	2	50	11.34	3528.33	0	0	0	2	1	0	1	0	1	0	0	0	0	0	0	0	0	0	0	0	0	0	0	0	0	0	2	0	0	8	0	2	0	0	0
2016-06-21	173	2016	D	10:30:00	11:13:00	00:43:00	43	82	27.7778	2	2	60	12.38	3663.89	0	0	0	3	1	1	0	1	2	0	0	0	0	0	0	0	0	0	0	0	0	0	0	0	0	0	0	0	0	0	0	0	0	0	0
2016-06-23	175	2016	A	10:27:00	11:04:00	00:37:00	37	90	32.2222	2	3	25	12.37	3720.56	0	0	0	0	0	0	6	0	0	0	0	0	0	0	0	0	0	0	0	0	0	0	0	0	0	0	0	0	0	0	0	0	0	0	0
2016-07-07	189	2016	B	10:45:00	11:20:00	00:35:00	35	87	30.5556	2	4	10	12.08	4129.72	0	0	0	0	6	0	0	0	2	0	0	0	0	0	0	0	0	0	0	0	0	0	0	1	0	0	0	0	0	1	0	0	0	0	0
2016-07-14	196	2016	C	10:05:00	10:30:00	00:25:00	25	86	30	1	4	5	12.2	4340	0	0	0	0	1	0	0	0	0	0	0	0	0	0	0	0	0	0	0	0	0	0	0	0	0	0	0	0	0	9	0	3	0	0	0
2016-07-19	201	2016	A	10:22:00	11:32:00	01:10:00	70	88	31.1111	4	3	30	11.09	4486.94	0	0	0	0	0	0	1	0	0	0	0	0	0	0	0	0	0	0	0	0	0	0	0	0	0	0	0	0	0	0	0	1	1	0	0
2016-07-27	209	2016	D	14:15:00	14:50:00	00:35:00	35	93	33.8889	3	4	20	11.69	4719.17	0	0	0	0	0	0	4	0	0	0	0	0	0	0	0	0	0	0	0	0	0	0	0	0	0	0	0	0	0	0	0	0	0	0	0
2016-08-18	231	2016	D	10:45:00	11:30:00	00:45:00	45	88	31.1111	1	80	95	13.83	5349.72	0	0	0	0	1	0	0	0	0	0	0	0	0	0	0	0	0	0	0	0	0	0	0	0	0	0	0	0	0	0	0	1	0	0	0
2016-08-18	231	2016	B	14:09:00	14:30:00	00:21:00	21	92	33.3333	2	50	50	13.83	5349.72	0	0	0	0	2	0	0	0	0	0	0	0	0	0	0	0	0	0	0	0	0	0	0	0	0	0	0	0	0	0	0	0	0	0	0
2016-08-18	231	2016	C	10:10:00	10:39:00	00:29:00	29	86	30	1	50	50	13.83	5349.72	0	0	0	0	1	0	0	0	0	0	0	1	0	0	0	0	0	0	0	0	0	0	0	0	0	0	0	0	0	8	0	1	0	0	0
2016-08-29	242	2016	A	10:30:00	11:10:00	00:40:00	40	86	30	4	40	60	13.38	5671.94	0	0	0	1	0	0	0	0	2	0	0	0	0	0	0	0	0	0	0	0	0	0	0	0	0	0	0	0	0	0	0	0	0	0	0
2016-09-11	255	2016	D	10:40:00	11:19:00	00:39:00	39	84	28.8889	1	90	10	16.26	6029.44	0	0	0	4	2	0	2	0	0	0	0	3	0	0	0	0	0	0	0	0	1	0	0	0	0	0	0	0	0	2	0	0	0	0	0
2016-09-15	259	2016	B	10:12:00	10:43:00	00:31:00	31	83	28.3333	1	40	60	17.4	6142.22	0	0	0	0	1	0	0	0	0	0	0	0	0	0	0	0	0	0	0	0	1	0	0	0	0	0	0	0	0	0	0	0	0	0	0
2016-09-15	259	2016	C	14:00:00	14:16:00	00:16:00	16	88	31.1111	2	70	30	17.4	6142.22	0	0	0	0	2	0	0	0	0	0	0	1	0	0	0	0	0	0	0	0	0	1	0	0	0	0	0	0	0	1	0	0	0	0	0
2016-09-29	273	2016	A	12:45:00	13:18:00	00:33:00	33	88	31.1111	2	90	80	16.22	6535.83	0	0	0	0	0	0	0	0	0	0	0	0	0	0	0	0	0	0	0	0	0	0	0	0	0	0	0	0	0	1	0	0	0	0	0
2016-10-13	287	2016	A	10:15:00	11:20:00	01:05:00	65	75	23.8889	1	60	40	15.57	6901.67	0	0	1	0	1	0	2	0	0	0	0	1	0	0	0	0	0	0	2	0	0	0	0	0	0	0	0	0	0	19	0	0	2	0	0
2016-10-20	294	2016	C	15:00:00	15:43:00	00:43:00	43	86	30	1	90	10	12.3	7080.56	0	0	0	0	1	0	0	0	0	0	0	0	0	0	0	0	0	0	0	0	0	0	1	0	0	0	0	0	0	2	0	0	1	0	0
2016-10-20	294	2016	D	14:29:00	15:08:00	00:39:00	39	86	30	2	80	20	12.3	7080.56	0	0	0	1	0	0	4	0	0	0	0	1	0	0	0	0	0	0	0	0	0	0	0	0	0	0	0	0	1	3	0	0	0	0	0
2016-10-23	297	2016	B	10:31:00	11:08:00	00:37:00	37	68	20	2	100	0	12.23	7144.17	0	0	0	0	0	0	0	0	0	0	0	0	0	0	0	0	0	0	0	0	0	0	0	0	0	0	0	0	0	0	0	1	1	0	0
2016-11-10	315	2016	C	10:15:00	11:00:00	00:45:00	45	70	21.1111	1	100	0	6.79	7553.33	0	0	0	0	0	0	1	0	0	0	0	1	1	2	0	0	0	0	0	0	0	1	0	0	0	0	0	0	0	7	0	1	1	0	0
2016-11-13	318	2016	D	10:23:00	11:13:00	00:50:00	50	69	20.5556	4	95	5	5.51	7613.61	0	0	0	0	0	0	0	0	0	0	0	1	0	0	0	2	0	0	0	0	0	0	0	0	0	0	0	0	0	0	0	0	0	0	0
2016-11-16	321	2016	B	14:15:00	14:42:00	00:27:00	27	77	25	3	95	5	5.44	7670.28	0	0	0	0	0	0	2	0	0	0	0	0	0	4	1	0	0	0	0	0	0	0	0	0	0	0	0	0	0	1	0	0	1	0	0
2016-11-30	335	2016	A	10:06:00	10:51:00	00:45:00	45	78	25.5556	3	90	10	2.83	7941.94	0	0	0	0	0	0	1	0	0	0	0	0	0	0	0	0	0	0	0	0	0	0	0	0	0	0	0	0	0	9	0	0	0	0	0
2016-12-04	339	2016	D	10:13:00	10:47:00	00:34:00	34	75	23.8889	4	100	0	2.21	8025.28	0	0	0	0	0	0	0	0	0	0	0	0	0	3	0	3	0	0	0	0	0	0	0	0	0	0	0	0	0	0	0	0	0	0	0
2016-12-15	350	2016	B	14:17:00	14:44:00	00:27:00	27	74	23.3333		100	0	0.87	8248.61	0	0	0	0	0	0	0	0	0	0	0	0	0	4	0	0	0	0	0	0	0	0	0	0	0	0	0	0	0	0	0	0	0	0	0
2016-12-15	350	2016	A	10:20:00	10:45:00	00:25:00	25	70	21.1111	3	50	50	0.87	8248.61	0	0	0	0	0	0	0	0	0	0	0	0	0	1	0	0	0	0	0	0	0	0	0	0	0	0	0	0	0	0	0	0	0	0	0
															129	11	122	430	1068	37	645	259	85	52	43	442	18	206	34	39	57	20	3	2	38	35	15	3	1	18	174	2	14	868	3	211	962	147	90
[truncated: 40 more columns]

## Sheet: weather data
YEAR	MONTH	DAY	PRECIPITATION	MAX TEMP F	MIN TEMP F	MEAN TEMP F	MAX TEMP C	MIN TEMP C	MEAN TEMP C	THERM SUM
1964	1	1	0	61	45	53	16.1111	7.22222	11.6667	11.6667
1964	1	2	0	57	36	46.5	13.8889	2.22222	8.05556	19.7222
1964	1	3	0	67	33	50	19.4444	0.555556	10	29.7222
1964	1	4	0	70	44	57	21.1111	6.66667	13.8889	43.6111
1964	1	5	0	73	50	61.5	22.7778	10	16.3889	60
1964	1	6	0	77	51	64	25	10.5556	17.7778	77.7778
1964	1	7	0.67	74	64	69	23.3333	17.7778	20.5556	98.3333
1964	1	8	0	81	66	73.5	27.2222	18.8889	23.0556	121.389
1964	1	9	0.04	83	62	72.5	28.3333	16.6667	22.5	143.889
1964	1	10	0.03	63	48	55.5	17.2222	8.88889	13.0556	156.944
1964	1	11	0	68	48	58	20	8.88889	14.4444	171.389
1964	1	12	2.84	71	61	66	21.6667	16.1111	18.8889	190.278
1964	1	13	0.03	61	38	49.5	16.1111	3.33333	9.72222	200
1964	1	14	0	39	28	33.5	3.88889	-2.22222	0.833333	200.833
1964	1	15	0	59	34	46.5	15	1.11111	8.05556	208.889
1964	1	16	0	65	42	53.5	18.3333	5.55556	11.9444	220.833
1964	1	17	0.82	65	51	58	18.3333	10.5556	14.4444	235.278
1964	1	18	0	53	44	48.5	11.6667	6.66667	9.16667	244.444
1964	1	19	0	66	40	53	18.8889	4.44444	11.6667	256.111
1964	1	20	0.02	75	52	63.5	23.8889	11.1111	17.5	273.611
1964	1	21	0	63	43	53	17.2222	6.11111	11.6667	285.278
1964	1	22	0	75	50	62.5	23.8889	10	16.9444	302.222
1964	1	23	0.03	73	61	67	22.7778	16.1111	19.4444	321.667
1964	1	24	0	79	64	71.5	26.1111	17.7778	21.9444	343.611
1964	1	25	0	79	60	69.5	26.1111	15.5556	20.8333	364.444
1964	1	26	0.03	61	48	54.5	16.1111	8.88889	12.5	376.944
1964	1	27	0.01	70	48	59	21.1111	8.88889	15	391.944
1964	1	28	0.4	66	53	59.5	18.8889	11.6667	15.2778	407.222
1964	1	29	0	66	43	54.5	18.8889	6.11111	12.5	419.722
1964	1	30	0	69	48	58.5	20.5556	8.88889	14.7222	434.444
1964	1	31	0	71	55	63	21.6667	12.7778	17.2222	451.667
1964	2	1	0	73	54	63.5	22.7778	12.2222	17.5	469.167
1964	2	2	0	67	50	58.5	19.4444	10	14.7222	483.889
1964	2	3	0.18	61	54	57.5	16.1111	12.2222	14.1667	498.056
1964	2	4	0.45	61	58	59.5	16.1111	14.4444	15.2778	513.333
1964	2	5	0.41	74	60	67	23.3333	15.5556	19.4444	532.778
1964	2	6	0.26	72	60	66	22.2222	15.5556	18.8889	551.667
1964	2	7	0	70	54	62	21.1111	12.2222	16.6667	568.333
1964	2	8	0.37	72	45	58.5	22.2222	7.22222	14.7222	583.056
1964	2	9	0	57	41	49	13.8889	5	9.44444	592.5
1964	2	10	0	64	46	55	17.7778	7.77778	12.7778	605.278
1964	2	11	0	67	44	55.5	19.4444	6.66667	13.0556	618.333
1964	2	12	0	63	40	51.5	17.2222	4.44444	10.8333	629.167
1964	2	13	0	71	44	57.5	21.6667	6.66667	14.1667	643.333
1964	2	14	0.01	65	55	60	18.3333	12.7778	15.5556	658.889
1964	2	15	0	80	54	67	26.6667	12.2222	19.4444	678.333
1964	2	16	0.08	69	52	60.5	20.5556	11.1111	15.8333	694.167
1964	2	17	0	72	48	60	22.2222	8.88889	15.5556	709.722
1964	2	18	0.75	78	60	69	25.5556	15.5556	20.5556	730.278
1964	2	19	0	63	52	57.5	17.2222	11.1111	14.1667	744.444
1964	2	20	0	58	44	51	14.4444	6.66667	10.5556	755
1964	2	21	0	61	38	49.5	16.1111	3.33333	9.72222	764.722
1964	2	22	0.14	52	45	48.5	11.1111	7.22222	9.16667	773.889
1964	2	23	0	56	43	49.5	13.3333	6.11111	9.72222	783.611
1964	2	24	0	65	38	51.5	18.3333	3.33333	10.8333	794.444
1964	2	25	0	76	50	63	24.4444	10	17.2222	811.667
1964	2	26	0	66	50	58	18.8889	10	14.4444	826.111
1964	2	27	0.01	64	51	57.5	17.7778	10.5556	14.1667	840.278
1964	2	28	0.12	73	52	62.5	22.7778	11.1111	16.9444	857.222
1964	2	29	0	60	42	51	15.5556	5.55556	10.5556	867.778
1964	3	1	0	73	46	59.5	22.7778	7.77778	15.2778	883.056
1964	3	2	0	82	57	69.5	27.7778	13.8889	20.8333	903.889
1964	3	3	0	86	68	77	30	20	25	928.889
1964	3	4	0	85	68	76.5	29.4444	20	24.7222	953.611
1964	3	5	0.02	82	57	69.5	27.7778	13.8889	20.8333	974.444
1964	3	6	0	72	49	60.5	22.2222	9.44444	15.8333	990.278
1964	3	7	0	81	52	66.5	27.2222	11.1111	19.1667	1009.44
1964	3	8	0	83	61	72	28.3333	16.1111	22.2222	1031.67
1964	3	9	0	85	64	74.5	29.4444	17.7778	23.6111	1055.28
1964	3	10	0	79	63	71	26.1111	17.2222	21.6667	1076.94
1964	3	11	0	79	53	66	26.1111	11.6667	18.8889	1095.83
1964	3	12	0.01	67	55	61	19.4444	12.7778	16.1111	1111.94
1964	3	13	0	79	51	65	26.1111	10.5556	18.3333	1130.28
1964	3	14	0	83	63	73	28.3333	17.2222	22.7778	1153.06
1964	3	15	0	86	68	77	30	20	25	1178.06
1964	3	16	0	76	62	69	24.4444	16.6667	20.5556	1198.61
1964	3	17	1.11	75	58	66.5	23.8889	14.4444	19.1667	1217.78
1964	3	18	0	75	54	64.5	23.8889	12.2222	18.0556	1235.83
1964	3	19	0	77	49	63	25	9.44444	17.2222	1253.06
1964	3	20	0.39	84	65	74.5	28.8889	18.3333	23.6111	1276.67
1964	3	21	0	79	59	69	26.1111	15	20.5556	1297.22
1964	3	22	0	66	47	56.5	18.8889	8.33333	13.6111	1310.83
1964	3	23	0	76	48	62	24.4444	8.88889	16.6667	1327.5
1964	3	24	0	78	59	68.5	25.5556	15	20.2778	1347.78
1964	3	25	0	81	60	70.5	27.2222	15.5556	21.3889	1369.17
1964	3	26	0.68	84	64	74	28.8889	17.7778	23.3333	1392.5
1964	3	27	0.11	69	60	64.5	20.5556	15.5556	18.0556	1410.56
1964	3	28	1.45	66	59	62.5	18.8889	15	16.9444	1427.5
1964	3	29	0	78	59	68.5	25.5556	15	20.2778	1447.78
1964	3	30	0	67	45	56	19.4444	7.22222	13.3333	1461.11
1964	3	31	0	65	41	53	18.3333	5	11.6667	1472.78
1964	4	1	0	73	49	61	22.7778	9.44444	16.1111	1488.89
1964	4	2	0	77	49	63	25	9.44444	17.2222	1506.11
1964	4	3	0	81	62	71.5	27.2222	16.6667	21.9444	1528.06
1964	4	4	0	83	65	74	28.3333	18.3333	23.3333	1551.39
1964	4	5	0	83	64	73.5	28.3333	17.7778	23.0556	1574.44
1964	4	6	0	85	66	75.5	29.4444	18.8889	24.1667	1598.61
1964	4	7	0	87	70	78.5	30.5556	21.1111	25.8333	1624.44
1964	4	8	0	88	70	79	31.1111	21.1111	26.1111	1650.56
1964	4	9	0.06	74	56	65	23.3333	13.3333	18.3333	1668.89
1964	4	10	0	82	54	68	27.7778	12.2222	20	1688.89
1964	4	11	0	80	61	70.5	26.6667	16.1111	21.3889	1710.28
1964	4	12	0	80	60	70	26.6667	15.5556	21.1111	1731.39
1964	4	13	0	85	59	72	29.4444	15	22.2222	1753.61
1964	4	14	0	86	65	75.5	30	18.3333	24.1667	1777.78
1964	4	15	0	82	63	72.5	27.7778	17.2222	22.5	1800.28
1964	4	16	0	81	60	70.5	27.2222	15.5556	21.3889	1821.67
1964	4	17	0	81	59	70	27.2222	15	21.1111	1842.78
1964	4	18	0	81	58	69.5	27.2222	14.4444	20.8333	1863.61
1964	4	19	0	84	58	71	28.8889	14.4444	21.6667	1885.28
1964	4	20	0	84	61	72.5	28.8889	16.1111	22.5	1907.78
1964	4	21	0	84	57	70.5	28.8889	13.8889	21.3889	1929.17
1964	4	22	0	88	62	75	31.1111	16.6667	23.8889	1953.06
1964	4	23	0	88	66	77	31.1111	18.8889	25	1978.06
1964	4	24	0	86	71	78.5	30	21.6667	25.8333	2003.89
1964	4	25	0	90	69	79.5	32.2222	20.5556	26.3889	2030.28
1964	4	26	0	88	67	77.5	31.1111	19.4444	25.2778	2055.56
1964	4	27	0.04	87	65	76	30.5556	18.3333	24.4444	2080
1964	4	28	2	81	65	73	27.2222	18.3333	22.7778	2102.78
1964	4	29	0	86	62	74	30	16.6667	23.3333	2126.11
1964	4	30	0	89	66	77.5	31.6667	18.8889	25.2778	2151.39
1964	5	1	1.23	75	70	72.5	23.8889	21.1111	22.5	2173.89
1964	5	2	0.24	87	70	78.5	30.5556	21.1111	25.8333	2199.72
1964	5	3	0	85	66	75.5	29.4444	18.8889	24.1667	2223.89
1964	5	4	0	75	64	69.5	23.8889	17.7778	20.8333	2244.72
1964	5	5	0	82	65	73.5	27.7778	18.3333	23.0556	2267.78
1964	5	6	0	82	65	73.5	27.7778	18.3333	23.0556	2290.83
1964	5	7	0	82	66	74	27.7778	18.8889	23.3333	2314.17
1964	5	8	0	84	61	72.5	28.8889	16.1111	22.5	2336.67
1964	5	9	0	86	64	75	30	17.7778	23.8889	2360.56
1964	5	10	0	87	64	75.5	30.5556	17.7778	24.1667	2384.72
1964	5	11	0	88	67	77.5	31.1111	19.4444	25.2778	2410
1964	5	12	0	88	65	76.5	31.1111	18.3333	24.7222	2434.72
1964	5	13	0	90	67	78.5	32.2222	19.4444	25.8333	2460.56
1964	5	14	0.21	82	70	76	27.7778	21.1111	24.4444	2485
1964	5	15	0	81	69	75	27.2222	20.5556	23.8889	2508.89
1964	5	16	0	83	66	74.5	28.3333	18.8889	23.6111	2532.5
1964	5	17	0	85	64	74.5	29.4444	17.7778	23.6111	2556.11
1964	5	18	0	87	63	75	30.5556	17.2222	23.8889	2580
1964	5	19	0	85	62	73.5	29.4444	16.6667	23.0556	2603.06
1964	5	20	0	88	62	75	31.1111	16.6667	23.8889	2626.94
1964	5	21	0	90	64	77	32.2222	17.7778	25	2651.94
1964	5	22	0	87	66	76.5	30.5556	18.8889	24.7222	2676.67
1964	5	23	0	87	66	76.5	30.5556	18.8889	24.7222	2701.39
1964	5	24	0	87	66	76.5	30.5556	18.8889	24.7222	2726.11
1964	5	25	0	89	66	77.5	31.6667	18.8889	25.2778	2751.39
1964	5	26	0	87	63	75	30.5556	17.2222	23.8889	2775.28
1964	5	27	0	90	64	77	32.2222	17.7778	25	2800.28
1964	5	28	0	92	68	80	33.3333	20	26.6667	2826.94
1964	5	29	0	92	71	81.5	33.3333	21.6667	27.5	2854.44
1964	5	30	0	91	71	81	32.7778	21.6667	27.2222	2881.67
1964	5	31	0.04	93	70	81.5	33.8889	21.1111	27.5	2909.17
1964	6	1	0.19	92	74	83	33.3333	23.3333	28.3333	2937.5
1964	6	2	0	89	73	81	31.6667	22.7778	27.2222	2964.72
1964	6	3	0	90	72	81	32.2222	22.2222	27.2222	2991.94
1964	6	4	0.24	87	70	78.5	30.5556	21.1111	25.8333	3017.78
1964	6	5	0.15	87	72	79.5	30.5556	22.2222	26.3889	3044.17
1964	6	6	0.16	85	72	78.5	29.4444	22.2222	25.8333	3070
1964	6	7	0	90	72	81	32.2222	22.2222	27.2222	3097.22
1964	6	8	0	91	71	81	32.7778	21.6667	27.2222	3124.44
1964	6	9	0	94	72	83	34.4444	22.2222	28.3333	3152.78
1964	6	10	1.68	95	73	84	35	22.7778	28.8889	3181.67
1964	6	11	0	93	71	82	33.8889	21.6667	27.7778	3209.44
1964	6	12	0	92	74	83	33.3333	23.3333	28.3333	3237.78
1964	6	13	0	92	69	80.5	33.3333	20.5556	26.9444	3264.72
1964	6	14	0	92	68	80	33.3333	20	26.6667	3291.39
1964	6	15	0	93	70	81.5	33.8889	21.1111	27.5	3318.89
1964	6	16	0	95	73	84	35	22.7778	28.8889	3347.78
1964	6	17	0.04	94	76	85	34.4444	24.4444	29.4444	3377.22
1964	6	18	0.85	94	75	84.5	34.4444	23.8889	29.1667	3406.39
1964	6	19	0.01	94	77	85.5	34.4444	25	29.7222	3436.11
1964	6	20	0	92	72	82	33.3333	22.2222	27.7778	3463.89
1964	6	21	0	92	72	82	33.3333	22.2222	27.7778	3491.67
1964	6	22	0	90	69	79.5	32.2222	20.5556	26.3889	3518.06
1964	6	23	0	91	71	81	32.7778	21.6667	27.2222	3545.28
1964	6	24	0	88	70	79	31.1111	21.1111	26.1111	3571.39
1964	6	25	0.04	84	72	78	28.8889	22.2222	25.5556	3596.94
1964	6	26	0.05	91	71	81	32.7778	21.6667	27.2222	3624.17
1964	6	27	0.06	89	72	80.5	31.6667	22.2222	26.9444	3651.11
1964	6	28	0.03	92	72	82	33.3333	22.2222	27.7778	3678.89
1964	6	29	0.12	91	72	81.5	32.7778	22.2222	27.5	3706.39
1964	6	30	0.07	88	74	81	31.1111	23.3333	27.2222	3733.61
1964	7	1	1.74	89	71	80	31.6667	21.6667	26.6667	3760.28
1964	7	2	0.62	87	72	79.5	30.5556	22.2222	26.3889	3786.67
1964	7	3	0	92	74	83	33.3333	23.3333	28.3333	3815
1964	7	4	0.3	93	75	84	33.8889	23.8889	28.8889	3843.89
1964	7	5	0.06	88	76	82	31.1111	24.4444	27.7778	3871.67
1964	7	6	0.67	89	74	81.5	31.6667	23.3333	27.5	3899.17
1964	7	7	0	85	73	79	29.4444	22.7778	26.1111	3925.28
1964	7	8	0	89	69	79	31.6667	20.5556	26.1111	3951.39
1964	7	9	0	92	73	82.5	33.3333	22.7778	28.0556	3979.44
1964	7	10	0	92	73	82.5	33.3333	22.7778	28.0556	4007.5
1964	7	11	0.02	89	74	81.5	31.6667	23.3333	27.5	4035
1964	7	12	0	92	74	83	33.3333	23.3333	28.3333	4063.33
1964	7	13	0	95	73	84	35	22.7778	28.8889	4092.22
1964	7	14	0	94	73	83.5	34.4444	22.7778	28.6111	4120.83
1964	7	15	0	92	75	83.5	33.3333	23.8889	28.6111	4149.44
1964	7	16	0.08	89	74	81.5	31.6667	23.3333	27.5	4176.94
1964	7	17	0.24	85	75	80	29.4444	23.8889	26.6667	4203.61
1964	7	18	0	90	76	83	32.2222	24.4444	28.3333	4231.94
1964	7	19	0	90	73	81.5	32.2222	22.7778	27.5	4259.44
1964	7	20	0	92	73	82.5	33.3333	22.7778	28.0556	4287.5
1964	7	21	0	89	76	82.5	31.6667	24.4444	28.0556	4315.56
1964	7	22	0.89	90	73	81.5	32.2222	22.7778	27.5	4343.06
1964	7	23	0.29	84	72	78	28.8889	22.2222	25.5556	4368.61
1964	7	24	0.33	89	73	81	31.6667	22.7778	27.2222	4395.83
1964	7	25	0.45	87	74	80.5	30.5556	23.3333	26.9444	4422.78
1964	7	26	1.17	76	72	74	24.4444	22.2222	23.3333	4446.11
1964	7	27	0	88	74	81	31.1111	23.3333	27.2222	4473.33
1964	7	28	0	92	71	81.5	33.3333	21.6667	27.5	4500.83
1964	7	29	0.16	90	74	82	32.2222	23.3333	27.7778	4528.61
1964	7	30	0	93	75	84	33.8889	23.8889	28.8889	4557.5
1964	7	31	0	93	75	84	33.8889	23.8889	28.8889	4586.39
1964	8	1	0	92	73	82.5	33.3333	22.7778	28.0556	4614.44
1964	8	2	0.39	86	75	80.5	30	23.8889	26.9444	4641.39
1964	8	3	0	90	72	81	32.2222	22.2222	27.2222	4668.61
1964	8	4	0	92	75	83.5	33.3333	23.8889	28.6111	4697.22
1964	8	5	0	93	75	84	33.8889	23.8889	28.8889	4726.11
1964	8	6	0.54	89	74	81.5	31.6667	23.3333	27.5	4753.61
1964	8	7	0	92	73	82.5	33.3333	22.7778	28.0556	4781.67
1964	8	8	0.19	92	73	82.5	33.3333	22.7778	28.0556	4809.72
1964	8	9	0	94	75	84.5	34.4444	23.8889	29.1667	4838.89
1964	8	10	0.84	90	74	82	32.2222	23.3333	27.7778	4866.67
1964	8	11	1.09	90	74	82	32.2222	23.3333	27.7778	4894.44
1964	8	12	0	92	74	83	33.3333	23.3333	28.3333	4922.78
1964	8	13	0	92	77	84.5	33.3333	25	29.1667	4951.94
1964	8	14	0.12	87	76	81.5	30.5556	24.4444	27.5	4979.44
1964	8	15	0	91	74	82.5	32.7778	23.3333	28.0556	5007.5
1964	8	16	0	92	75	83.5	33.3333	23.8889	28.6111	5036.11
1964	8	17	0	92	76	84	33.3333	24.4444	28.8889	5065
1964	8	18	0	89	78	83.5	31.6667	25.5556	28.6111	5093.61
1964	8	19	0.22	90	76	83	32.2222	24.4444	28.3333	5121.94
1964	8	20	1.09	91	73	82	32.7778	22.7778	27.7778	5149.72
1964	8	21	1.46	89	73	81	31.6667	22.7778	27.2222	5176.94
1964	8	22	0	91	76	83.5	32.7778	24.4444	28.6111	5205.56
1964	8	23	0	93	74	83.5	33.8889	23.3333	28.6111	5234.17
1964	8	24	0	91	77	84	32.7778	25	28.8889	5263.06
1964	8	25	0	92	77	84.5	33.3333	25	29.1667	5292.22
1964	8	26	0.07	90	75	82.5	32.2222	23.8889	28.0556	5320.28
1964	8	27	1.42	80	75	77.5	26.6667	23.8889	25.2778	5345.56
1964	8	28	1.75	89	75	82	31.6667	23.8889	27.7778	5373.33
1964	8	29	0	92	76	84	33.3333	24.4444	28.8889	5402.22
1964	8	30	0	89	77	83	31.6667	25	28.3333	5430.56
1964	8	31	0	92	76	84	33.3333	24.4444	28.8889	5459.44
1964	9	1	0.34	91	75	83	32.7778	23.8889	28.3333	5487.78
1964	9	2	0.26	89	74	81.5	31.6667	23.3333	27.5	5515.28
1964	9	3	0.26	87	73	80	30.5556	22.7778	26.6667	5541.94
1964	9	4	0.52	89	74	81.5	31.6667	23.3333	27.5	5569.44
1964	9	5	0	87	73	80	30.5556	22.7778	26.6667	5596.11
1964	9	6	0	87	72	79.5	30.5556	22.2222	26.3889	5622.5
1964	9	7	0	88	71	79.5	31.1111	21.6667	26.3889	5648.89
1964	9	8	0	88	74	81	31.1111	23.3333	27.2222	5676.11
1964	9	9	0.8	79	74	76.5	26.1111	23.3333	24.7222	5700.83
1964	9	10	1.96	84	76	80	28.8889	24.4444	26.6667	5727.5
1964	9	11	0	85	78	81.5	29.4444	25.5556	27.5	5755
1964	9	12	0.17	83	76	79.5	28.3333	24.4444	26.3889	5781.39
1964	9	13	0.76	89	75	82	31.6667	23.8889	27.7778	5809.17
1964	9	14	0	83	69	76	28.3333	20.5556	24.4444	5833.61
1964	9	15	0.04	84	73	78.5	28.8889	22.7778	25.8333	5859.44
1964	9	16	0	84	72	78	28.8889	22.2222	25.5556	5885
1964	9	17	0	87	70	78.5	30.5556	21.1111	25.8333	5910.83
1964	9	18	0	86	71	78.5	30	21.6667	25.8333	5936.67
1964	9	19	0	87	69	78	30.5556	20.5556	25.5556	5962.22
1964	9	20	0	87	73	80	30.5556	22.7778	26.6667	5988.89
1964	9	21	0.02	86	72	79	30	22.2222	26.1111	6015
1964	9	22	0	83	69	76	28.3333	20.5556	24.4444	6039.44
1964	9	23	0	86	66	76	30	18.8889	24.4444	6063.89
1964	9	24	0	89	67	78	31.6667	19.4444	25.5556	6089.44
1964	9	25	0	90	70	80	32.2222	21.1111	26.6667	6116.11
1964	9	26	0	90	72	81	32.2222	22.2222	27.2222	6143.33
1964	9	27	0.1	89	74	81.5	31.6667	23.3333	27.5	6170.83
1964	9	28	0.05	89	75	82	31.6667	23.8889	27.7778	6198.61
1964	9	29	0	90	75	82.5	32.2222	23.8889	28.0556	6226.67
1964	9	30	0.04	90	75	82.5	32.2222	23.8889	28.0556	6254.72
1964	10	1	0.26	88	74	81	31.1111	23.3333	27.2222	6281.94
1964	10	2	0.24	90	73	81.5	32.2222	22.7778	27.5	6309.44
1964	10	3	0.2	92	76	84	33.3333	24.4444	28.8889	6338.33
1964	10	4	0	90	78	84	32.2222	25.5556	28.8889	6367.22
1964	10	5	0	86	68	77	30	20	25	6392.22
1964	10	6	0.07	69	60	64.5	20.5556	15.5556	18.0556	6410.28
1964	10	7	0.04	75	60	67.5	23.8889	15.5556	19.7222	6430
1964	10	8	0.73	77	66	71.5	25	18.8889	21.9444	6451.94
1964	10	9	0.02	81	67	74	27.2222	19.4444	23.3333	6475.28
1964	10	10	0	81	65	73	27.2222	18.3333	22.7778	6498.06
1964	10	11	0	83	67	75	28.3333	19.4444	23.8889	6521.94
1964	10	12	0.01	81	72	76.5	27.2222	22.2222	24.7222	6546.67
1964	10	13	0	83	70	76.5	28.3333	21.1111	24.7222	6571.39
1964	10	14	0.06	82	73	77.5	27.7778	22.7778	25.2778	6596.67
1964	10	15	0	87	69	78	30.5556	20.5556	25.5556	6622.22
1964	10	16	0	76	62	69	24.4444	16.6667	20.5556	6642.78
1964	10	17	0	81	62	71.5	27.2222	16.6667	21.9444	6664.72
1964	10	18	0	84	62	73	28.8889	16.6667	22.7778	6687.5
1964	10	19	0	84	61	72.5	28.8889	16.1111	22.5	6710
1964	10	20	0	72	54	63	22.2222	12.2222	17.2222	6727.22
1964	10	21	0	73	51	62	22.7778	10.5556	16.6667	6743.89
1964	10	22	0	77	53	65	25	11.6667	18.3333	6762.22
1964	10	23	0	80	56	68	26.6667	13.3333	20	6782.22
1964	10	24	0	79	59	69	26.1111	15	20.5556	6802.78
1964	10	25	0	78	63	70.5	25.5556	17.2222	21.3889	6824.17
1964	10	26	0.06	81	66	73.5	27.2222	18.8889	23.0556	6847.22
1964	10	27	0	83	65	74	28.3333	18.3333	23.3333	6870.56
1964	10	28	0	80	66	73	26.6667	18.8889	22.7778	6893.33
1964	10	29	0	80	62	71	26.6667	16.6667	21.6667	6915
1964	10	30	0	79	61	70	26.1111	16.1111	21.1111	6936.11
1964	10	31	0.29	82	65	73.5	27.7778	18.3333	23.0556	6959.17
1964	11	1	0	79	63	71	26.1111	17.2222	21.6667	6980.83
1964	11	2	0.03	78	63	70.5	25.5556	17.2222	21.3889	7002.22
1964	11	3	0	77	67	72	25	19.4444	22.2222	7024.44
1964	11	4	0	82	68	75	27.7778	20	23.8889	7048.33
1964	11	5	0.03	80	63	71.5	26.6667	17.2222	21.9444	7070.28
1964	11	6	0	81	60	70.5	27.2222	15.5556	21.3889	7091.67
1964	11	7	0	81	61	71	27.2222	16.1111	21.6667	7113.33
1964	11	8	0	82	56	69	27.7778	13.3333	20.5556	7133.89
1964	11	9	0	77	58	67.5	25	14.4444	19.7222	7153.61
1964	11	10	0	79	57	68	26.1111	13.8889	20	7173.61
1964	11	11	0	81	59	70	27.2222	15	21.1111	7194.72
1964	11	12	0	82	57	69.5	27.7778	13.8889	20.8333	7215.56
1964	11	13	0	84	66	75	28.8889	18.8889	23.8889	7239.44
1964	11	14	0	85	60	72.5	29.4444	15.5556	22.5	7261.94
1964	11	15	0.06	85	66	75.5	29.4444	18.8889	24.1667	7286.11
1964	11	16	0	81	63	72	27.2222	17.2222	22.2222	7308.33
1964	11	17	0	82	57	69.5	27.7778	13.8889	20.8333	7329.17
1964	11	18	0	83	58	70.5	28.3333	14.4444	21.3889	7350.56
1964	11	19	0	83	56	69.5	28.3333	13.3333	20.8333	7371.39
1964	11	20	0	86	68	77	30	20	25	7396.39
1964	11	21	0	72	64	68	22.2222	17.7778	20	7416.39
1964	11	22	0	68	59	63.5	20	15	17.5	7433.89
1964	11	23	0	81	64	72.5	27.2222	17.7778	22.5	7456.39
1964	11	24	0	82	67	74.5	27.7778	19.4444	23.6111	7480
1964	11	25	0	82	62	72	27.7778	16.6667	22.2222	7502.22
1964	11	26	0	71	53	62	21.6667	11.6667	16.6667	7518.89
1964	11	27	0	75	45	60	23.8889	7.22222	15.5556	7534.44
1964	11	28	0.54	85	55	70	29.4444	12.7778	21.1111	7555.56
1964	11	29	0.04	76	66	71	24.4444	18.8889	21.6667	7577.22
1964	11	30	0.03	73	48	60.5	22.7778	8.88889	15.8333	7593.06
1964	12	1	0	59	39	49	15	3.88889	9.44444	7602.5
1964	12	2	0	73	44	58.5	22.7778	6.66667	14.7222	7617.22
1964	12	3	0	81	63	72	27.2222	17.2222	22.2222	7639.44
1964	12	4	0.42	81	68	74.5	27.2222	20	23.6111	7663.06
1964	12	5	1.22	72	66	69	22.2222	18.8889	20.5556	7683.61
1964	12	6	0	68	49	58.5	20	9.44444	14.7222	7698.33
1964	12	7	0	65	45	55	18.3333	7.22222	12.7778	7711.11
1964	12	8	0	66	48	57	18.8889	8.88889	13.8889	7725
1964	12	9	0	70	47	58.5	21.1111	8.33333	14.7222	7739.72
1964	12	10	0	76	56	66	24.4444	13.3333	18.8889	7758.61
1964	12	11	0	81	58	69.5	27.2222	14.4444	20.8333	7779.44
1964	12	12	0	81	57	69	27.2222	13.8889	20.5556	7800
1964	12	13	0	83	56	69.5	28.3333	13.3333	20.8333	7820.83
1964	12	14	0.21	70	54	62	21.1111	12.2222	16.6667	7837.5
1964	12	15	0	62	45	53.5	16.6667	7.22222	11.9444	7849.44
1964	12	16	0	76	47	61.5	24.4444	8.33333	16.3889	7865.83
1964	12	17	0	80	58	69	26.6667	14.4444	20.5556	7886.39
1964	12	18	0	80	60	70	26.6667	15.5556	21.1111	7907.5
1964	12	19	0	70	63	66.5	21.1111	17.2222	19.1667	7926.67
1964	12	20	0	76	55	65.5	24.4444	12.7778	18.6111	7945.28
1964	12	21	0	77	54	65.5	25	12.2222	18.6111	7963.89
1964	12	22	0	61	53	57	16.1111	11.6667	13.8889	7977.78
1964	12	23	0	76	51	63.5	24.4444	10.5556	17.5	7995.28
1964	12	24	0	79	54	66.5	26.1111	12.2222	19.1667	8014.44
1964	12	25	0	82	57	69.5	27.7778	13.8889	20.8333	8035.28
1964	12	26	0	79	68	73.5	26.1111	20	23.0556	8058.33
1964	12	27	0.14	73	63	68	22.7778	17.2222	20	8078.33
1964	12	28	0	74	54	64	23.3333	12.2222	17.7778	8096.11
1964	12	29	0	77	52	64.5	25	11.1111	18.0556	8114.17
1964	12	30	0	75	57	66	23.8889	13.8889	18.8889	8133.06
1964	12	31	0	78	56	67	25.5556	13.3333	19.4444	8152.5
1965	1	1	0	78	60	69	25.5556	15.5556	20.5556	20.5556
1965	1	2	0	78	53	65.5	25.5556	11.6667	18.6111	39.1667
1965	1	3	0	78	58	68	25.5556	14.4444	20	59.1667
1965	1	4	0.13	70	54	62	21.1111	12.2222	16.6667	75.8333
1965	1	5	0	72	51	61.5	22.2222	10.5556	16.3889	92.2222
1965	1	6	0	71	51	61	21.6667	10.5556	16.1111	108.333
1965	1	7	0	73	52	62.5	22.7778	11.1111	16.9444	125.278
1965	1	8	0	76	51	63.5	24.4444	10.5556	17.5	142.778
1965	1	9	0	76	50	63	24.4444	10	17.2222	160
1965	1	10	0	79	55	67	26.1111	12.7778	19.4444	179.444
1965	1	11	0.09	65	54	59.5	18.3333	12.2222	15.2778	194.722
1965	1	12	0	67	55	61	19.4444	12.7778	16.1111	210.833
1965	1	13	0	74	51	62.5	23.3333	10.5556	16.9444	227.778
1965	1	14	0.01	69	54	61.5	20.5556	12.2222	16.3889	244.167
1965	1	15	1.57	67	54	60.5	19.4444	12.2222	15.8333	260
1965	1	16	0	69	41	55	20.5556	5	12.7778	272.778
1965	1	17	0	42	32	37	5.55556	0	2.77778	275.556
1965	1	18	0	55	29	42	12.7778	-1.66667	5.55556	281.111
1965	1	19	0	61	36	48.5	16.1111	2.22222	9.16667	290.278
1965	1	20	0	70	37	53.5	21.1111	2.77778	11.9444	302.222
1965	1	21	0	72	46	59	22.2222	7.77778	15	317.222
1965	1	22	0	78	54	66	25.5556	12.2222	18.8889	336.111
1965	1	23	0	81	63	72	27.2222	17.2222	22.2222	358.333
1965	1	24	0.28	79	62	70.5	26.1111	16.6667	21.3889	379.722
1965	1	25	0	71	52	61.5	21.6667	11.1111	16.3889	396.111
1965	1	26	0	86	53	69.5	30	11.6667	20.8333	416.944
1965	1	27	0	70	55	62.5	21.1111	12.7778	16.9444	433.889
1965	1	28	0	60	44	52	15.5556	6.66667	11.1111	445
1965	1	29	0	65	38	51.5	18.3333	3.33333	10.8333	455.833
1965	1	30	0	77	45	61	25	7.22222	16.1111	471.944
1965	1	31	0.03	65	37	51	18.3333	2.77778	10.5556	482.5
1965	2	1	0	73	33	53	22.7778	0.555556	11.6667	494.167
1965	2	2	0.08	70	50	60	21.1111	10	15.5556	509.722
1965	2	3	0	67	43	55	19.4444	6.11111	12.7778	522.5
1965	2	4	0	70	52	61	21.1111	11.1111	16.1111	538.611
1965	2	5	0.02	73	54	63.5	22.7778	12.2222	17.5	556.111
1965	2	6	0	78	64	71	25.5556	17.7778	21.6667	577.778
1965	2	7	0.62	76	63	69.5	24.4444	17.2222	20.8333	598.611
1965	2	8	0	85	59	72	29.4444	15	22.2222	620.833
1965	2	9	0	81	62	71.5	27.2222	16.6667	21.9444	642.778
1965	2	10	0	79	55	67	26.1111	12.7778	19.4444	662.222
1965	2	11	0	81	55	68	27.2222	12.7778	20	682.222
1965	2	12	0	82	58	70	27.7778	14.4444	21.1111	703.333
1965	2	13	0	81	63	72	27.2222	17.2222	22.2222	725.556
1965	2	14	0.03	84	58	71	28.8889	14.4444	21.6667	747.222
1965	2	15	0	68	51	59.5	20	10.5556	15.2778	762.5
1965	2	16	0	77	57	67	25	13.8889	19.4444	781.944
1965	2	17	0	83	62	72.5	28.3333	16.6667	22.5	804.444
1965	2	18	0	72	59	65.5	22.2222	15	18.6111	823.056
1965	2	19	0	72	54	63	22.2222	12.2222	17.2222	840.278
1965	2	20	0	74	50	62	23.3333	10	16.6667	856.944
1965	2	21	0	72	54	63	22.2222	12.2222	17.2222	874.167
1965	2	22	0	72	55	63.5	22.2222	12.7778	17.5	891.667
1965	2	23	1.94	64	55	59.5	17.7778	12.7778	15.2778	906.944
1965	2	24	0.15	80	61	70.5	26.6667	16.1111	21.3889	928.333
1965	2	25	0.19	74	45	59.5	23.3333	7.22222	15.2778	943.611
1965	2	26	0	56	37	46.5	13.3333	2.77778	8.05556	951.667
1965	2	27	0	67	37	52	19.4444	2.77778	11.1111	962.778
1965	2	28	0	72	38	55	22.2222	3.33333	12.7778	975.556
1965	3	1	0	78	52	65	25.5556	11.1111	18.3333	993.889
1965	3	2	0.23	75	67	71	23.8889	19.4444	21.6667	1015.56
1965	3	3	0	73	64	68.5	22.7778	17.7778	20.2778	1035.83
1965	3	4	0.02	69	54	61.5	20.5556	12.2222	16.3889	1052.22
1965	3	5	0	64	47	55.5	17.7778	8.33333	13.0556	1065.28
1965	3	6	0.05	57	48	52.5	13.8889	8.88889	11.3889	1076.67
1965	3	7	0	65	41	53	18.3333	5	11.6667	1088.33
1965	3	8	0	58	42	50	14.4444	5.55556	10	1098.33
1965	3	9	0	65	37	51	18.3333	2.77778	10.5556	1108.89
1965	3	10	0	73	45	59	22.7778	7.22222	15	1123.89
1965	3	11	0	73	52	62.5	22.7778	11.1111	16.9444	1140.83
1965	3	12	0	82	50	66	27.7778	10	18.8889	1159.72
1965	3	13	1.02	76	58	67	24.4444	14.4444	19.4444	1179.17
1965	3	14	0.06	69	57	63	20.5556	13.8889	17.2222	1196.39
1965	3	15	0	78	56	67	25.5556	13.3333	19.4444	1215.83
1965	3	16	0.03	78	62	70	25.5556	16.6667	21.1111	1236.94
1965	3	17	0	88	67	77.5	31.1111	19.4444	25.2778	1262.22
1965	3	18	0	87	67	77	30.5556	19.4444	25	1287.22
1965	3	19	0	84	68	76	28.8889	20	24.4444	1311.67
1965	3	20	0.08	76	57	66.5	24.4444	13.8889	19.1667	1330.83
1965	3	21	0	57	47	52	13.8889	8.33333	11.1111	1341.94
1965	3	22	0.07	71	51	61	21.6667	10.5556	16.1111	1358.06
1965	3	23	0	82	59	70.5	27.7778	15	21.3889	1379.44
1965	3	24	0	85	60	72.5	29.4444	15.5556	22.5	1401.94
1965	3	25	0	85	64	74.5	29.4444	17.7778	23.6111	1425.56
1965	3	26	0	86	67	76.5	30	19.4444	24.7222	1450.28
1965	3	27	0	81	66	73.5	27.2222	18.8889	23.0556	1473.33
1965	3	28	0	82	65	73.5	27.7778	18.3333	23.0556	1496.39
1965	3	29	0	85	64	74.5	29.4444	17.7778	23.6111	1520
1965	3	30	0.15	88	65	76.5	31.1111	18.3333	24.7222	1544.72
1965	3	31	0.03	86	62	74	30	16.6667	23.3333	1568.06
1965	5	1	0	81	51	66	27.2222	10.5556	18.8889	1586.94
1965	5	2	0	84	54	69	28.8889	12.2222	20.5556	1607.5
1965	5	3	0	83	55	69	28.3333	12.7778	20.5556	1628.06
1965	5	4	0	86	57	71.5	30	13.8889	21.9444	1650
1965	5	5	0	85	57	71	29.4444	13.8889	21.6667	1671.67
1965	5	6	0	88	59	73.5	31.1111	15	23.0556	1694.72
1965	5	7	0	87	59	73	30.5556	15	22.7778	1717.5
1965	5	8	0	85	57	71	29.4444	13.8889	21.6667	1739.17
1965	5	9	0	88	56	72	31.1111	13.3333	22.2222	1761.39
1965	5	10	0	86	61	73.5	30	16.1111	23.0556	1784.44
1965	5	11	0	87	64	75.5	30.5556	17.7778	24.1667	1808.61
1965	5	12	0	90	67	78.5	32.2222	19.4444	25.8333	1834.44
1965	5	13	0	88	66	77	31.1111	18.8889	25	1859.44
1965	5	14	0	86	60	73	30	15.5556	22.7778	1882.22
1965	5	15	0	86	56	71	30	13.3333	21.6667	1903.89
1965	5	16	0	85	60	72.5	29.4444	15.5556	22.5	1926.39
1965	5	17	0	88	57	72.5	31.1111	13.8889	22.5	1948.89
1965	5	18	0	88	62	75	31.1111	16.6667	23.8889	1972.78
1965	5	19	0	90	64	77	32.2222	17.7778	25	1997.78
1965	5	20	0	90	68	79	32.2222	20	26.1111	2023.89
1965	5	21	0	89	68	78.5	31.6667	20	25.8333	2049.72
1965	5	22	0	89	67	78	31.6667	19.4444	25.5556	2075.28
1965	5	23	0	87	67	77	30.5556	19.4444	25	2100.28
1965	5	24	0	90	67	78.5	32.2222	19.4444	25.8333	2126.11
1965	5	25	0	89	70	79.5	31.6667	21.1111	26.3889	2152.5
1965	5	26	0	90	68	79	32.2222	20	26.1111	2178.61
1965	5	27	0	90	66	78	32.2222	18.8889	25.5556	2204.17
1965	5	28	0	93	68	80.5	33.8889	20	26.9444	2231.11
1965	5	29	0.31	94	69	81.5	34.4444	20.5556	27.5	2258.61
1965	5	30	0.05	88	71	79.5	31.1111	21.6667	26.3889	2285
1965	5	31	0	89	71	80	31.6667	21.6667	26.6667	2311.67
1965	6	1	0	89	67	78	31.6667	19.4444	25.5556	2337.22
1965	6	2	0	86	63	74.5	30	17.2222	23.6111	2360.83
1965	6	3	0	89	59	74	31.6667	15	23.3333	2384.17
1965	6	4	0.03	88	69	78.5	31.1111	20.5556	25.8333	2410
1965	6	5	0	91	69	80	32.7778	20.5556	26.6667	2436.67
1965	6	6	0.15	88	70	79	31.1111	21.1111	26.1111	2462.78
1965	6	7	0	86	70	78	30	21.1111	25.5556	2488.33
1965	6	8	1.44	83	72	77.5	28.3333	22.2222	25.2778	2513.61
1965	6	9	0.34	87	71	79	30.5556	21.6667	26.1111	2539.72
1965	6	10	0.73	88	72	80	31.1111	22.2222	26.6667	2566.39
1965	6	11	0.95	86	71	78.5	30	21.6667	25.8333	2592.22
1965	6	12	0.32	82	72	77	27.7778	22.2222	25	2617.22
1965	6	13	0	88	73	80.5	31.1111	22.7778	26.9444	2644.17
1965	6	14	0.07	90	74	82	32.2222	23.3333	27.7778	2671.94
1965	6	15	0.06	93	74	83.5	33.8889	23.3333	28.6111	2700.56
1965	6	16	0	93	75	84	33.8889	23.8889	28.8889	2729.44
1965	6	17	0.07	90	73	81.5	32.2222	22.7778	27.5	2756.94
1965	6	18	0.54	83	70	76.5	28.3333	21.1111	24.7222	2781.67
1965	6	19	0.01	84	68	76	28.8889	20	24.4444	2806.11
1965	6	20	0	83	64	73.5	28.3333	17.7778	23.0556	2829.17
1965	6	21	0	85	64	74.5	29.4444	17.7778	23.6111	2852.78
1965	6	22	0.35	90	67	78.5	32.2222	19.4444	25.8333	2878.61
1965	6	23	0.11	86	70	78	30	21.1111	25.5556	2904.17
1965	6	24	0.05	89	70	79.5	31.6667	21.1111	26.3889	2930.56
1965	6	25	0.04	86	72	79	30	22.2222	26.1111	2956.67
1965	6	26	0	90	67	78.5	32.2222	19.4444	25.8333	2982.5
1965	6	27	0.2	87	72	79.5	30.5556	22.2222	26.3889	3008.89
1965	6	28	0	90	72	81	32.2222	22.2222	27.2222	3036.11
1965	6	29	0.23	89	71	80	31.6667	21.6667	26.6667	3062.78
1965	6	30	0	90	70	80	32.2222	21.1111	26.6667	3089.44
1965	7	1	0	92	73	82.5	33.3333	22.7778	28.0556	3117.5
1965	7	2	0	93	73	83	33.8889	22.7778	28.3333	3145.83
1965	7	3	0.12	92	72	82	33.3333	22.2222	27.7778	3173.61
1965	7	4	0	92	71	81.5	33.3333	21.6667	27.5	3201.11
1965	7	5	0.71	94	73	83.5	34.4444	22.7778	28.6111	3229.72
1965	7	6	0.19	91	71	81	32.7778	21.6667	27.2222	3256.94
1965	7	7	1.2	91	72	81.5	32.7778	22.2222	27.5	3284.44
1965	7	8	2.02	90	71	80.5	32.2222	21.6667	26.9444	3311.39
1965	7	9	0.11	89	70	79.5	31.6667	21.1111	26.3889	3337.78
1965	7	10	0.91	89	72	80.5	31.6667	22.2222	26.9444	3364.72
1965	7	11	0.3	86	72	79	30	22.2222	26.1111	3390.83
1965	7	12	0	87	70	78.5	30.5556	21.1111	25.8333	3416.67
1965	7	13	0.97	90	71	80.5	32.2222	21.6667	26.9444	3443.61
1965	7	14	0.11	87	71	79	30.5556	21.6667	26.1111	3469.72
1965	7	15	0.26	89	73	81	31.6667	22.7778	27.2222	3496.94
1965	7	16	0.74	88	73	80.5	31.1111	22.7778	26.9444	3523.89
1965	7	17	0.17	82	73	77.5	27.7778	22.7778	25.2778	3549.17
1965	7	18	0.02	86	72	79	30	22.2222	26.1111	3575.28
1965	7	19	0.29	89	72	80.5	31.6667	22.2222	26.9444	3602.22
1965	7	20	0.54	90	70	80	32.2222	21.1111	26.6667	3628.89
1965	7	21	0.02	84	71	77.5	28.8889	21.6667	25.2778	3654.17
1965	7	22	0	86	71	78.5	30	21.6667	25.8333	3680
1965	7	23	0	88	67	77.5	31.1111	19.4444	25.2778	3705.28
1965	7	24	0.03	90	71	80.5	32.2222	21.6667	26.9444	3732.22
1965	7	25	0	90	70	80	32.2222	21.1111	26.6667	3758.89
1965	7	26	0.09	90	71	80.5	32.2222	21.6667	26.9444	3785.83
1965	7	27	0.09	90	72	81	32.2222	22.2222	27.2222	3813.06
1965	7	28	0	90	72	81	32.2222	22.2222	27.2222	3840.28
1965	7	29	0.33	87	71	79	30.5556	21.6667	26.1111	3866.39
1965	7	30	0.02	80	73	76.5	26.6667	22.7778	24.7222	3891.11
1965	7	31	0.29	78	70	74	25.5556	21.1111	23.3333	3914.44
1965	8	1	0.25	87	71	79	30.5556	21.6667	26.1111	3940.56
1965	8	2	0.08	86	71	78.5	30	21.6667	25.8333	3966.39
1965	8	3	0.78	88	72	80	31.1111	22.2222	26.6667	3993.06
1965	8	4	0.02	90	69	79.5	32.2222	20.5556	26.3889	4019.44
1965	8	5	0.11	86	71	78.5	30	21.6667	25.8333	4045.28
1965	8	6	0.03	86	75	80.5	30	23.8889	26.9444	4072.22
1965	8	7	1.17	87	71	79	30.5556	21.6667	26.1111	4098.33
1965	8	8	0	88	72	80	31.1111	22.2222	26.6667	4125
1965	8	9	0.11	87	72	79.5	30.5556	22.2222	26.3889	4151.39
1965	8	10	0.19	87	69	78	30.5556	20.5556	25.5556	4176.94
1965	8	11	0	87	70	78.5	30.5556	21.1111	25.8333	4202.78
1965	8	12	0.03	86	72	79	30	22.2222	26.1111	4228.89
1965	8	13	0	90	72	81	32.2222	22.2222	27.2222	4256.11
1965	8	14	0	89	72	80.5	31.6667	22.2222	26.9444	4283.06
1965	8	15	0	89	74	81.5	31.6667	23.3333	27.5	4310.56
1965	8	16	0.43	85	73	79	29.4444	22.7778	26.1111	4336.67
1965	8	17	0	90	71	80.5	32.2222	21.6667	26.9444	4363.61
1965	8	18	0	90	73	81.5	32.2222	22.7778	27.5	4391.11
1965	8	19	1	90	71	80.5	32.2222	21.6667	26.9444	4418.06
1965	8	20	1.56	88	72	80	31.1111	22.2222	26.6667	4444.72
1965	8	21	0	90	70	80	32.2222	21.1111	26.6667	4471.39
1965	8	22	0	88	72	80	31.1111	22.2222	26.6667	4498.06
1965	8	23	0	90	73	81.5	32.2222	22.7778	27.5	4525.56
1965	8	24	0	90	72	81	32.2222	22.2222	27.2222	4552.78
1965	8	25	0	90	72	81	32.2222	22.2222	27.2222	4580
1965	8	26	0	91	72	81.5	32.7778	22.2222	27.5	4607.5
1965	8	27	0	91	71	81	32.7778	21.6667	27.2222	4634.72
1965	8	28	0.52	91	71	81	32.7778	21.6667	27.2222	4661.94
1965	8	29	0	88	70	79	31.1111	21.1111	26.1111	4688.06
1965	8	30	1.23	86	71	78.5	30	21.6667	25.8333	4713.89
1965	8	31	0.2	86	71	78.5	30	21.6667	25.8333	4739.72
1965	9	2	0	88	73	80.5	31.1111	22.7778	26.9444	4766.67
1965	9	3	0	89	74	81.5	31.6667	23.3333	27.5	4794.17
1965	9	4	0	88	73	80.5	31.1111	22.7778	26.9444	4821.11
1965	9	5	0.02	86	75	80.5	30	23.8889	26.9444	4848.06
1965	9	6	0.14	87	75	81	30.5556	23.8889	27.2222	4875.28
1965	9	7	0.01	83	73	78	28.3333	22.7778	25.5556	4900.83
1965	9	8	0.18	82	76	79	27.7778	24.4444	26.1111	4926.94
1965	9	9	0	90	76	83	32.2222	24.4444	28.3333	4955.28
1965	9	10	0	90	74	82	32.2222	23.3333	27.7778	4983.06
1965	9	11	0	88	71	79.5	31.1111	21.6667	26.3889	5009.44
1965	9	12	0	87	69	78	30.5556	20.5556	25.5556	5035
1965	9	13	0	88	69	78.5	31.1111	20.5556	25.8333	5060.83
1965	9	14	0	86	69	77.5	30	20.5556	25.2778	5086.11
1965	9	15	0.2	84	66	75	28.8889	18.8889	23.8889	5110
1965	9	16	0	88	68	78	31.1111	20	25.5556	5135.56
1965	9	17	0.02	82	72	77	27.7778	22.2222	25	5160.56
1965	9	18	0.04	83	71	77	28.3333	21.6667	25	5185.56
1965	9	19	0	87	71	79	30.5556	21.6667	26.1111	5211.67
1965	9	20	0	87	70	78.5	30.5556	21.1111	25.8333	5237.5
1965	9	21	0.01	88	71	79.5	31.1111	21.6667	26.3889	5263.89
1965	9	22	0	88	70	79	31.1111	21.1111	26.1111	5290
1965	9	23	0.11	85	72	78.5	29.4444	22.2222	25.8333	5315.83
1965	9	24	0	85	68	76.5	29.4444	20	24.7222	5340.56
1965	9	25	0.05	87	72	79.5	30.5556	22.2222	26.3889	5366.94
1965	9	26	1.8	86	71	78.5	30	21.6667	25.8333	5392.78
1965	9	27	0.29	83	72	77.5	28.3333	22.2222	25.2778	5418.06
1965	9	28	0.31	83	71	77	28.3333	21.6667	25	5443.06
1965	9	29	0.15	85	73	79	29.4444	22.7778	26.1111	5469.17
1965	9	30	0.98	88	72	80	31.1111	22.2222	26.6667	5495.83
1965	10	1	0.31	88	71	79.5	31.1111	21.6667	26.3889	5522.22
1965	10	2	0	90	72	81	32.2222	22.2222	27.2222	5549.44
1965	10	3	0	89	74	81.5	31.6667	23.3333	27.5	5576.94
1965	10	4	0	86	69	77.5	30	20.5556	25.2778	5602.22
1965	10	5	0	83	69	76	28.3333	20.5556	24.4444	5626.67
1965	10	6	0.1	86	71	78.5	30	21.6667	25.8333	5652.5
1965	10	7	0.32	82	72	77	27.7778	22.2222	25	5677.5
1965	10	8	0	83	68	75.5	28.3333	20	24.1667	5701.67
1965	10	9	0	86	62	74	30	16.6667	23.3333	5725
1965	10	10	0	87	64	75.5	30.5556	17.7778	24.1667	5749.17
1965	10	11	0	86	67	76.5	30	19.4444	24.7222	5773.89
1965	10	12	0	85	68	76.5	29.4444	20	24.7222	5798.61
1965	10	13	0	82	64	73	27.7778	17.7778	22.7778	5821.39
1965	10	14	0.65	73	65	69	22.7778	18.3333	20.5556	5841.94
1965	10	15	0.24	78	66	72	25.5556	18.8889	22.2222	5864.17
1965	10	16	0	83	68	75.5	28.3333	20	24.1667	5888.33
1965	10	17	0	83	67	75	28.3333	19.4444	23.8889	5912.22
1965	10	18	0.95	66	61	63.5	18.8889	16.1111	17.5	5929.72
1965	10	19	0.02	83	62	72.5	28.3333	16.6667	22.5	5952.22
1965	10	20	0	85	65	75	29.4444	18.3333	23.8889	5976.11
1965	10	21	0	83	66	74.5	28.3333	18.8889	23.6111	5999.72
1965	10	22	0.19	75	70	72.5	23.8889	21.1111	22.5	6022.22
1965	10	23	0	73	58	65.5	22.7778	14.4444	18.6111	6040.83
1965	10	24	0	76	54	65	24.4444	12.2222	18.3333	6059.17
1965	10	25	0	73	51	62	22.7778	10.5556	16.6667	6075.83
1965	10	26	0	76	54	65	24.4444	12.2222	18.3333	6094.17
1965	10	27	0	74	55	64.5	23.3333	12.7778	18.0556	6112.22
1965	10	28	0	78	57	67.5	25.5556	13.8889	19.7222	6131.94
1965	10	29	0	80	58	69	26.6667	14.4444	20.5556	6152.5
1965	10	30	0.02	75	61	68	23.8889	16.1111	20	6172.5
1965	10	31	0.62	69	64	66.5	20.5556	17.7778	19.1667	6191.67
1965	11	1	0.26	77	64	70.5	25	17.7778	21.3889	6213.06
1965	11	2	0	76	59	67.5	24.4444	15	19.7222	6232.78
1965	11	3	0	79	60	69.5	26.1111	15.5556	20.8333	6253.61
1965	11	4	0	77	60	68.5	25	15.5556	20.2778	6273.89
1965	11	5	0	77	60	68.5	25	15.5556	20.2778	6294.17
1965	11	6	0.36	69	65	67	20.5556	18.3333	19.4444	6313.61
1965	11	7	0	79	62	70.5	26.1111	16.6667	21.3889	6335
1965	11	8	0	77	62	69.5	25	16.6667	20.8333	6355.83
1965	11	9	0	78	58	68	25.5556	14.4444	20	6375.83
1965	11	10	0	79	60	69.5	26.1111	15.5556	20.8333	6396.67
1965	11	11	0	80	64	72	26.6667	17.7778	22.2222	6418.89
1965	11	12	0	80	66	73	26.6667	18.8889	22.7778	6441.67
1965	11	13	0.03	77	67	72	25	19.4444	22.2222	6463.89
1965	11	14	0	78	62	70	25.5556	16.6667	21.1111	6485
1965	11	15	0	81	62	71.5	27.2222	16.6667	21.9444	6506.94
1965	11	16	0	79	59	69	26.1111	15	20.5556	6527.5
1965	11	17	0	79	58	68.5	26.1111	14.4444	20.2778	6547.78
1965	11	18	0	74	49	61.5	23.3333	9.44444	16.3889	6564.17
1965	11	19	0	75	52	63.5	23.8889	11.1111	17.5	6581.67
1965	11	20	0	75	53	64	23.8889	11.6667	17.7778	6599.44
1965	11	21	0	79	52	65.5	26.1111	11.1111	18.6111	6618.06
1965	11	22	0.24	80	58	69	26.6667	14.4444	20.5556	6638.61
1965	11	23	0.02	70	55	62.5	21.1111	12.7778	16.9444	6655.56
1965	11	24	0	75	55	65	23.8889	12.7778	18.3333	6673.89
1965	11	25	0	76	57	66.5	24.4444	13.8889	19.1667	6693.06
1965	11	26	0	78	54	66	25.5556	12.2222	18.8889	6711.94
1965	11	27	0	81	55	68	27.2222	12.7778	20	6731.94
1965	11	28	0	76	58	67	24.4444	14.4444	19.4444	6751.39
1965	11	29	0	63	53	58	17.2222	11.6667	14.4444	6765.83
1965	11	30	0.13	58	43	50.5	14.4444	6.11111	10.2778	6776.11
1965	12	1	0	59	39	49	15	3.88889	9.44444	6785.56
1965	12	2	0	70	45	57.5	21.1111	7.22222	14.1667	6799.72
1965	12	3	0	74	53	63.5	23.3333	11.6667	17.5	6817.22
1965	12	4	0	70	57	63.5	21.1111	13.8889	17.5	6834.72
1965	12	5	0	70	47	58.5	21.1111	8.33333	14.7222	6849.44
1965	12	6	0	71	41	56	21.6667	5	13.3333	6862.78
1965	12	7	0	60	46	53	15.5556	7.77778	11.6667	6874.44
1965	12	8	0	68	43	55.5	20	6.11111	13.0556	6887.5
1965	12	9	0	68	43	55.5	20	6.11111	13.0556	6900.56
1965	12	10	0	72	39	55.5	22.2222	3.88889	13.0556	6913.61
1965	12	11	0	74	49	61.5	23.3333	9.44444	16.3889	6930
1965	12	12	0	75	54	64.5	23.8889	12.2222	18.0556	6948.06
1965	12	13	0.65	77	62	69.5	25	16.6667	20.8333	6968.89
1965	12	14	0	75	60	67.5	23.8889	15.5556	19.7222	6988.61
1965	12	15	0	80	61	70.5	26.6667	16.1111	21.3889	7010
1965	12	16	0	81	67	74	27.2222	19.4444	23.3333	7033.33
1965	12	17	0.03	74	59	66.5	23.3333	15	19.1667	7052.5
1965	12	18	0	76	55	65.5	24.4444	12.7778	18.6111	7071.11
1965	12	19	0.31	72	58	65	22.2222	14.4444	18.3333	7089.44
1965	12	20	1.19	59	48	53.5	15	8.88889	11.9444	7101.39
1965	12	21	0	65	42	53.5	18.3333	5.55556	11.9444	7113.33
1965	12	22	0	66	40	53	18.8889	4.44444	11.6667	7125
1965	12	23	0	71	50	60.5	21.6667	10	15.8333	7140.83
1965	12	24	0	73	54	63.5	22.7778	12.2222	17.5	7158.33
1965	12	25	0	78	54	66	25.5556	12.2222	18.8889	7177.22
1965	12	26	0	57	42	49.5	13.8889	5.55556	9.72222	7186.94
1965	12	27	0	70	46	58	21.1111	7.77778	14.4444	7201.39
1965	12	28	0	73	54	63.5	22.7778	12.2222	17.5	7218.89
1965	12	29	0	72	53	62.5	22.2222	11.6667	16.9444	7235.83
1965	12	30	0	75	54	64.5	23.8889	12.2222	18.0556	7253.89
1965	12	31	0	76	53	64.5	24.4444	11.6667	18.0556	7271.94
1966	1	1	0	77	54	65.5	25	12.2222	18.6111	18.6111
1966	1	2	0	77	50	63.5	25	10	17.5	36.1111
1966	1	3	0	78	56	67	25.5556	13.3333	19.4444	55.5556
1966	1	4	0.17	75	64	69.5	23.8889	17.7778	20.8333	76.3889
1966	1	5	0.71	78	66	72	25.5556	18.8889	22.2222	98.6111
1966	1	6	0.12	78	57	67.5	25.5556	13.8889	19.7222	118.333
1966	1	7	0	59	51	55	15	10.5556	12.7778	131.111
1966	1	8	0	66	47	56.5	18.8889	8.33333	13.6111	144.722
1966	1	9	0	68	44	56	20	6.66667	13.3333	158.056
1966	1	10	0	71	56	63.5	21.6667	13.3333	17.5	175.556
1966	1	11	0	67	57	62	19.4444	13.8889	16.6667	192.222
1966	1	12	0	71	53	62	21.6667	11.6667	16.6667	208.889
1966	1	13	0	73	50	61.5	22.7778	10	16.3889	225.278
1966	1	14	0	74	53	63.5	23.3333	11.6667	17.5	242.778
1966	1	15	0.39	72	60	66	22.2222	15.5556	18.8889	261.667
1966	1	16	0	64	45	54.5	17.7778	7.22222	12.5	274.167
1966	1	17	0	61	43	52	16.1111	6.11111	11.1111	285.278
1966	1	18	0	61	42	51.5	16.1111	5.55556	10.8333	296.111
1966	1	19	0	55	45	50	12.7778	7.22222	10	306.111
1966	1	20	0.84	56	45	50.5	13.3333	7.22222	10.2778	316.389
1966	1	21	0.08	67	56	61.5	19.4444	13.3333	16.3889	332.778
1966	1	22	0.66	69	59	64	20.5556	15	17.7778	350.556
1966	1	23	0.16	61	44	52.5	16.1111	6.66667	11.3889	361.944
1966	1	24	0	63	37	50	17.2222	2.77778	10	371.944
1966	1	25	0	70	46	58	21.1111	7.77778	14.4444	386.389
1966	1	26	1.06	66	44	55	18.8889	6.66667	12.7778	399.167
1966	1	27	0	53	37	45	11.6667	2.77778	7.22222	406.389
1966	1	28	0	62	31	46.5	16.6667	-0.555556	8.05556	414.444
1966	1	29	0.52	60	46	53	15.5556	7.77778	11.6667	426.111
1966	1	30	0	48	30	39	8.88889	-1.11111	3.88889	430
1966	1	31	0	52	24	38	11.1111	-4.44444	3.33333	433.333
1966	2	1	0	66	35	50.5	18.8889	1.66667	10.2778	443.611
1966	2	2	0	72	49	60.5	22.2222	9.44444	15.8333	459.444
1966	2	3	0	51	40	45.5	10.5556	4.44444	7.5	466.944
1966	2	4	0	52	36	44	11.1111	2.22222	6.66667	473.611
1966	2	5	0	51	33	42	10.5556	0.555556	5.55556	479.167
1966	2	6	0	65	33	49	18.3333	0.555556	9.44444	488.611
1966	2	7	0	70	44	57	21.1111	6.66667	13.8889	502.5
1966	2	8	0	73	47	60	22.7778	8.33333	15.5556	518.056
1966	2	9	0.02	73	53	63	22.7778	11.6667	17.2222	535.278
1966	2	10	0	76	57	66.5	24.4444	13.8889	19.1667	554.444
1966	2	11	0	77	59	68	25	15	20	574.444
1966	2	12	0	79	60	69.5	26.1111	15.5556	20.8333	595.278
1966	2	13	0.22	73	56	64.5	22.7778	13.3333	18.0556	613.333
1966	2	14	0.08	73	49	61	22.7778	9.44444	16.1111	629.444
1966	2	15	0.02	82	58	70	27.7778	14.4444	21.1111	650.556
1966	2	16	0	82	63	72.5	27.7778	17.2222	22.5	673.056
1966	2	17	0	80	60	70	26.6667	15.5556	21.1111	694.167
1966	2	18	1.56	77	59	68	25	15	20	714.167
1966	2	19	0.44	69	51	60	20.5556	10.5556	15.5556	729.722
1966	2	20	0	71	48	59.5	21.6667	8.88889	15.2778	745
1966	2	21	0	73	51	62	22.7778	10.5556	16.6667	761.667
1966	2	22	0.24	69	58	63.5	20.5556	14.4444	17.5	779.167
1966	2	23	2.15	63	61	62	17.2222	16.1111	16.6667	795.833
1966	2	24	0.08	62	56	59	16.6667	13.3333	15	810.833
1966	2	25	0	65	52	58.5	18.3333	11.1111	14.7222	825.556
1966	2	26	0	66	45	55.5	18.8889	7.22222	13.0556	838.611
1966	2	27	0.74	72	50	61	22.2222	10	16.1111	854.722
1966	2	28	0.45	83	64	73.5	28.3333	17.7778	23.0556	877.778
1966	3	1	0.62	72	55	63.5	22.2222	12.7778	17.5	895.278
1966	3	2	0	75	50	62.5	23.8889	10	16.9444	912.222
1966	3	3	0	82	60	71	27.7778	15.5556	21.6667	933.889
1966	3	4	0	85	68	76.5	29.4444	20	24.7222	958.611
1966	3	5	0.85	73	55	64	22.7778	12.7778	17.7778	976.389
1966	3	6	0	61	47	54	16.1111	8.33333	12.2222	988.611
1966	3	7	0	60	40	50	15.5556	4.44444	10	998.611
1966	3	8	0	66	43	54.5	18.8889	6.11111	12.5	1011.11
1966	3	9	0	65	47	56	18.3333	8.33333	13.3333	1024.44
1966	3	10	0	70	53	61.5	21.1111	11.6667	16.3889	1040.83
1966	3	11	0	76	55	65.5	24.4444	12.7778	18.6111	1059.44
1966	3	12	0.07	76	58	67	24.4444	14.4444	19.4444	1078.89
1966	3	13	0.07	73	59	66	22.7778	15	18.8889	1097.78
1966	3	14	0.03	81	65	73	27.2222	18.3333	22.7778	1120.56
1966	3	15	0.43	78	61	69.5	25.5556	16.1111	20.8333	1141.39
1966	3	16	0	72	57	64.5	22.2222	13.8889	18.0556	1159.44
1966	3	17	0	74	56	65	23.3333	13.3333	18.3333	1177.78
1966	3	18	0	74	56	65	23.3333	13.3333	18.3333	1196.11
1966	3	19	0	79	53	66	26.1111	11.6667	18.8889	1215
1966	3	20	0	79	54	66.5	26.1111	12.2222	19.1667	1234.17
1966	3	21	0	80	55	67.5	26.6667	12.7778	19.7222	1253.89
1966	3	22	0	79	55	67	26.1111	12.7778	19.4444	1273.33
1966	3	23	0	79	56	67.5	26.1111	13.3333	19.7222	1293.06
1966	3	24	0	81	61	71	27.2222	16.1111	21.6667	1314.72
1966	3	25	0	69	51	60	20.5556	10.5556	15.5556	1330.28
1966	3	26	0	73	48	60.5	22.7778	8.88889	15.8333	1346.11
1966	3	27	0	74	52	63	23.3333	11.1111	17.2222	1363.33
1966	3	28	0	73	55	64	22.7778	12.7778	17.7778	1381.11
1966	3	29	0.07	63	55	59	17.2222	12.7778	15	1396.11
1966	3	30	0	77	60	68.5	25	15.5556	20.2778	1416.39
1966	3	31	0	79	55	67	26.1111	12.7778	19.4444	1435.83
1966	4	1	0	81	58	69.5	27.2222	14.4444	20.8333	1456.67
1966	4	2	0	82	60	71	27.7778	15.5556	21.6667	1478.33
1966	4	3	0	83	47	65	28.3333	8.33333	18.3333	1496.67
1966	4	4	1.38	74	69	71.5	23.3333	20.5556	21.9444	1518.61
1966	4	5	0.16	69	54	61.5	20.5556	12.2222	16.3889	1535
1966	4	6	0	74	53	63.5	23.3333	11.6667	17.5	1552.5
1966	4	7	0	76	48	62	24.4444	8.88889	16.6667	1569.17
1966	4	8	0	81	53	67	27.2222	11.6667	19.4444	1588.61
1966	4	9	0	76	53	64.5	24.4444	11.6667	18.0556	1606.67
1966	4	10	0.02	75	54	64.5	23.8889	12.2222	18.0556	1624.72
1966	4	11	0	78	50	64	25.5556	10	17.7778	1642.5
1966	4	12	0	84	60	72	28.8889	15.5556	22.2222	1664.72
1966	4	13	0	84	61	72.5	28.8889	16.1111	22.5	1687.22
1966	4	14	0	88	60	74	31.1111	15.5556	23.3333	1710.56
1966	4	15	0	80	64	72	26.6667	17.7778	22.2222	1732.78
1966	4	16	0	77	59	68	25	15	20	1752.78
1966	4	17	0	78	55	66.5	25.5556	12.7778	19.1667	1771.94
1966	4	18	0	78	57	67.5	25.5556	13.8889	19.7222	1791.67
1966	4	19	0	77	57	67	25	13.8889	19.4444	1811.11
1966	4	20	0	82	64	73	27.7778	17.7778	22.7778	1833.89
1966	4	21	0	82	63	72.5	27.7778	17.2222	22.5	1856.39
1966	4	22	0	82	61	71.5	27.7778	16.1111	21.9444	1878.33
1966	4	23	0	80	62	71	26.6667	16.6667	21.6667	1900
1966	4	24	0	81	60	70.5	27.2222	15.5556	21.3889	1921.39
1966	4	25	0	82	59	70.5	27.7778	15	21.3889	1942.78
1966	4	26	0	84	62	73	28.8889	16.6667	22.7778	1965.56
1966	4	27	0	86	70	78	30	21.1111	25.5556	1991.11
1966	4	28	0	84	67	75.5	28.8889	19.4444	24.1667	2015.28
1966	4	29	0	86	66	76	30	18.8889	24.4444	2039.72
1966	4	30	0	83	63	73	28.3333	17.2222	22.7778	2062.5
1966	5	1	0.25	85	68	76.5	29.4444	20	24.7222	2087.22
1966	5	2	0	88	66	77	31.1111	18.8889	25	2112.22
1966	5	3	0	87	68	77.5	30.5556	20	25.2778	2137.5
1966	5	4	0	85	69	77	29.4444	20.5556	25	2162.5
1966	5	5	0.67	75	69	72	23.8889	20.5556	22.2222	2184.72
1966	5	6	0.02	79	69	74	26.1111	20.5556	23.3333	2208.06
1966	5	7	0.34	84	67	75.5	28.8889	19.4444	24.1667	2232.22
1966	5	8	1.35	86	70	78	30	21.1111	25.5556	2257.78
1966	5	9	0.44	84	70	77	28.8889	21.1111	25	2282.78
1966	5	10	0	85	69	77	29.4444	20.5556	25	2307.78
1966	5	11	0.02	80	69	74.5	26.6667	20.5556	23.6111	2331.39
1966	5	12	0	83	66	74.5	28.3333	18.8889	23.6111	2355
1966	5	13	0	86	65	75.5	30	18.3333	24.1667	2379.17
1966	5	14	0	89	72	80.5	31.6667	22.2222	26.9444	2406.11
1966	5	15	0	88	69	78.5	31.1111	20.5556	25.8333	2431.94
1966	5	16	0	87	65	76	30.5556	18.3333	24.4444	2456.39
1966	5	17	0.02	89	72	80.5	31.6667	22.2222	26.9444	2483.33
1966	5	18	0	88	70	79	31.1111	21.1111	26.1111	2509.44
1966	5	19	0	91	70	80.5	32.7778	21.1111	26.9444	2536.39
1966	5	20	0	92	72	82	33.3333	22.2222	27.7778	2564.17
1966	5	21	0	91	74	82.5	32.7778	23.3333	28.0556	2592.22
1966	5	22	0.1	91	72	81.5	32.7778	22.2222	27.5	2619.72
1966	5	23	0.11	86	70	78	30	21.1111	25.5556	2645.28
1966	5	24	0.87	84	70	77	28.8889	21.1111	25	2670.28
1966	5	25	0	88	69	78.5	31.1111	20.5556	25.8333	2696.11
1966	5	26	0.13	84	70	77	28.8889	21.1111	25	2721.11
1966	5	27	0.19	85	70	77.5	29.4444	21.1111	25.2778	2746.39
1966	5	28	0.34	87	69	78	30.5556	20.5556	25.5556	2771.94
1966	5	29	0	89	70	79.5	31.6667	21.1111	26.3889	2798.33
1966	5	30	0.19	89	70	79.5	31.6667	21.1111	26.3889	2824.72
1966	5	31	0.02	87	70	78.5	30.5556	21.1111	25.8333	2850.56
1966	6	1	0.01	82	69	75.5	27.7778	20.5556	24.1667	2874.72
1966	6	2	0	82	65	73.5	27.7778	18.3333	23.0556	2897.78
1966	6	3	0	82	66	74	27.7778	18.8889	23.3333	2921.11
1966	6	4	0	83	63	73	28.3333	17.2222	22.7778	2943.89
1966	6	5	0.46	85	67	76	29.4444	19.4444	24.4444	2968.33
1966	6	6	0.84	84	70	77	28.8889	21.1111	25	2993.33
1966	6	7	0	87	70	78.5	30.5556	21.1111	25.8333	3019.17
1966	6	8	0.65	81	72	76.5	27.2222	22.2222	24.7222	3043.89
1966	6	9	1.15	89	76	82.5	31.6667	24.4444	28.0556	3071.94
1966	6	10	0.29	87	76	81.5	30.5556	24.4444	27.5	3099.44
1966	6	11	0	93	76	84.5	33.8889	24.4444	29.1667	3128.61
1966	6	12	0	88	75	81.5	31.1111	23.8889	27.5	3156.11
1966	6	13	0	89	74	81.5	31.6667	23.3333	27.5	3183.61
1966	6	14	0.01	89	73	81	31.6667	22.7778	27.2222	3210.83
1966	6	15	0.3	86	72	79	30	22.2222	26.1111	3236.94
1966	6	16	0	89	73	81	31.6667	22.7778	27.2222	3264.17
1966	6	17	0	90	74	82	32.2222	23.3333	27.7778	3291.94
1966	6	18	1.85	89	72	80.5	31.6667	22.2222	26.9444	3318.89
1966	6	19	0.07	87	73	80	30.5556	22.7778	26.6667	3345.56
1966	6	20	0.44	88	72	80	31.1111	22.2222	26.6667	3372.22
1966	6	21	0.02	90	70	80	32.2222	21.1111	26.6667	3398.89
1966	6	22	0.32	85	71	78	29.4444	21.6667	25.5556	3424.44
1966	6	23	0.01	84	70	77	28.8889	21.1111	25	3449.44
1966	6	24	0	86	67	76.5	30	19.4444	24.7222	3474.17
1966	6	25	0	87	67	77	30.5556	19.4444	25	3499.17
1966	6	26	0	86	67	76.5	30	19.4444	24.7222	3523.89
1966	6	27	0	87	68	77.5	30.5556	20	25.2778	3549.17
1966	6	28	0	87	69	78	30.5556	20.5556	25.5556	3574.72
1966	6	29	0.11	81	73	77	27.2222	22.7778	25	3599.72
1966	6	30	2.57	80	72	76	26.6667	22.2222	24.4444	3624.17
1966	7	1	0.38	92	76	84	33.3333	24.4444	28.8889	3653.06
1966	7	2	0	92	75	83.5	33.3333	23.8889	28.6111	3681.67
1966	7	3	0	92	76	84	33.3333	24.4444	28.8889	3710.56
1966	7	4	0	91	75	83	32.7778	23.8889	28.3333	3738.89
1966	7	5	0	92	76	84	33.3333	24.4444	28.8889	3767.78
1966	7	6	0	90	77	83.5	32.2222	25	28.6111	3796.39
1966	7	7	0.12	89	74	81.5	31.6667	23.3333	27.5	3823.89
1966	7	8	0	93	74	83.5	33.8889	23.3333	28.6111	3852.5
1966	7	9	0	92	75	83.5	33.3333	23.8889	28.6111	3881.11
1966	7	10	0	87	76	81.5	30.5556	24.4444	27.5	3908.61
1966	7	11	0	92	76	84	33.3333	24.4444	28.8889	3937.5
1966	7	12	0	92	73	82.5	33.3333	22.7778	28.0556	3965.56
1966	7	13	0	87	75	81	30.5556	23.8889	27.2222	3992.78
1966	7	14	0.39	91	75	83	32.7778	23.8889	28.3333	4021.11
1966	7	15	0	93	75	84	33.8889	23.8889	28.8889	4050
1966	7	16	0	93	75	84	33.8889	23.8889	28.8889	4078.89
1966	7	17	0	92	74	83	33.3333	23.3333	28.3333	4107.22
1966	7	18	0	89	76	82.5	31.6667	24.4444	28.0556	4135.28
1966	7	19	0	90	74	82	32.2222	23.3333	27.7778	4163.06
1966	7	20	0.6	93	72	82.5	33.8889	22.2222	28.0556	4191.11
1966	7	21	0.17	86	77	81.5	30	25	27.5	4218.61
1966	7	22	0.07	86	74	80	30	23.3333	26.6667	4245.28
1966	7	23	0	89	73	81	31.6667	22.7778	27.2222	4272.5
1966	7	24	0.15	90	77	83.5	32.2222	25	28.6111	4301.11
1966	7	25	0.37	88	76	82	31.1111	24.4444	27.7778	4328.89
1966	7	26	0.05	89	74	81.5	31.6667	23.3333	27.5	4356.39
1966	7	27	0.49	89	74	81.5	31.6667	23.3333	27.5	4383.89
1966	7	28	0.06	91	72	81.5	32.7778	22.2222	27.5	4411.39
1966	7	29	0.18	91	75	83	32.7778	23.8889	28.3333	4439.72
1966	7	30	0	94	77	85.5	34.4444	25	29.7222	4469.44
1966	7	31	0	88	75	81.5	31.1111	23.8889	27.5	4496.94
1966	8	1	0.68	86	72	79	30	22.2222	26.1111	4523.06
1966	8	2	0	90	72	81	32.2222	22.2222	27.2222	4550.28
1966	8	3	2.45	92	75	83.5	33.3333	23.8889	28.6111	4578.89
1966	8	4	0.51	93	75	84	33.8889	23.8889	28.8889	4607.78
1966	8	5	0.03	88	76	82	31.1111	24.4444	27.7778	4635.56
1966	8	6	1.57	90	74	82	32.2222	23.3333	27.7778	4663.33
1966	8	7	0.55	90	73	81.5	32.2222	22.7778	27.5	4690.83
1966	8	8	0.65	88	75	81.5	31.1111	23.8889	27.5	4718.33
1966	8	9	0	90	75	82.5	32.2222	23.8889	28.0556	4746.39
1966	8	10	0	89	75	82	31.6667	23.8889	27.7778	4774.17
1966	8	11	0.13	90	74	82	32.2222	23.3333	27.7778	4801.94
1966	8	12	0	88	71	79.5	31.1111	21.6667	26.3889	4828.33
1966	8	13	0	89	73	81	31.6667	22.7778	27.2222	4855.56
1966	8	14	0	89	73	81	31.6667	22.7778	27.2222	4882.78
1966	8	15	0.3	88	72	80	31.1111	22.2222	26.6667	4909.44
1966	8	16	0.03	90	71	80.5	32.2222	21.6667	26.9444	4936.39
1966	8	17	0.05	89	71	80	31.6667	21.6667	26.6667	4963.06
1966	8	18	0	90	72	81	32.2222	22.2222	27.2222	4990.28
1966	8	19	0	91	74	82.5	32.7778	23.3333	28.0556	5018.33
1966	8	20	0.02	92	75	83.5	33.3333	23.8889	28.6111	5046.94
1966	8	21	0.1	92	75	83.5	33.3333	23.8889	28.6111	5075.56
1966	8	22	0.84	86	75	80.5	30	23.8889	26.9444	5102.5
1966	8	23	0.78	91	72	81.5	32.7778	22.2222	27.5	5130
1966	8	24	0	88	73	80.5	31.1111	22.7778	26.9444	5156.94
1966	8	25	0.45	90	74	82	32.2222	23.3333	27.7778	5184.72
1966	8	26	0	91	74	82.5	32.7778	23.3333	28.0556	5212.78
1966	8	27	0	88	73	80.5	31.1111	22.7778	26.9444	5239.72
1966	8	28	0	86	72	79	30	22.2222	26.1111	5265.83
1966	8	29	0	87	73	80	30.5556	22.7778	26.6667	5292.5
1966	8	30	0	89	72	80.5	31.6667	22.2222	26.9444	5319.44
1966	8	31	0	88	73	80.5	31.1111	22.7778	26.9444	5346.39
1966	9	1	0	88	68	78	31.1111	20	25.5556	5371.94
1966	9	2	0	89	68	78.5	31.6667	20	25.8333	5397.78
1966	9	3	0	91	71	81	32.7778	21.6667	27.2222	5425
1966	9	4	0	90	67	78.5	32.2222	19.4444	25.8333	5450.83
1966	9	5	0	90	71	80.5	32.2222	21.6667	26.9444	5477.78
1966	9	6	0.01	90	71	80.5	32.2222	21.6667	26.9444	5504.72
1966	9	7	0.09	89	70	79.5	31.6667	21.1111	26.3889	5531.11
1966	9	8	0.05	86	71	78.5	30	21.6667	25.8333	5556.94
1966	9	9	0.18	81	70	75.5	27.2222	21.1111	24.1667	5581.11
1966	9	10	0.01	88	70	79	31.1111	21.1111	26.1111	5607.22
1966	9	11	0.88	85	72	78.5	29.4444	22.2222	25.8333	5633.06
1966	9	12	0.12	86	71	78.5	30	21.6667	25.8333	5658.89
1966	9	13	0.11	89	74	81.5	31.6667	23.3333	27.5	5686.39
1966	9	14	0.27	85	74	79.5	29.4444	23.3333	26.3889	5712.78
1966	9	15	0.01	85	72	78.5	29.4444	22.2222	25.8333	5738.61
1966	9	16	0	89	73	81	31.6667	22.7778	27.2222	5765.83
1966	9	17	0	90	71	80.5	32.2222	21.6667	26.9444	5792.78
1966	9	18	0	91	72	81.5	32.7778	22.2222	27.5	5820.28
1966	9	19	0	90	72	81	32.2222	22.2222	27.2222	5847.5
1966	9	20	0.74	89	72	80.5	31.6667	22.2222	26.9444	5874.44
1966	9	21	0.02	88	73	80.5	31.1111	22.7778	26.9444	5901.39
1966	9	22	0	82	70	76	27.7778	21.1111	24.4444	5925.83
1966	9	23	0	81	67	74	27.2222	19.4444	23.3333	5949.17
1966	9	24	0	83	64	73.5	28.3333	17.7778	23.0556	5972.22
1966	9	25	0	86	70	78	30	21.1111	25.5556	5997.78
1966	9	26	0	86	68	77	30	20	25	6022.78
1966	9	27	1.06	86	72	79	30	22.2222	26.1111	6048.89
1966	9	28	1.13	82	71	76.5	27.7778	21.6667	24.7222	6073.61
1966	9	29	0.3	82	71	76.5	27.7778	21.6667	24.7222	6098.33
1966	9	30	0	88	67	77.5	31.1111	19.4444	25.2778	6123.61
1966	10	1	0.01	91	73	82	32.7778	22.7778	27.7778	6151.39
1966	10	2	0.7	87	72	79.5	30.5556	22.2222	26.3889	6177.78
1966	10	3	0.03	87	73	80	30.5556	22.7778	26.6667	6204.44
1966	10	4	0	88	75	81.5	31.1111	23.8889	27.5	6231.94
1966	10	5	0.01	88	75	81.5	31.1111	23.8889	27.5	6259.44
1966	10	6	0.01	89	73	81	31.6667	22.7778	27.2222	6286.67
1966	10	7	0.24	85	73	79	29.4444	22.7778	26.1111	6312.78
1966	10	8	0.01	86	73	79.5	30	22.7778	26.3889	6339.17
1966	10	9	0	85	73	79	29.4444	22.7778	26.1111	6365.28
1966	10	10	0.25	80	72	76	26.6667	22.2222	24.4444	6389.72
1966	10	11	0	85	65	75	29.4444	18.3333	23.8889	6413.61
1966	10	12	0	81	60	70.5	27.2222	15.5556	21.3889	6435
1966	10	13	0	83	61	72	28.3333	16.1111	22.2222	6457.22
1966	10	14	0	82	70	76	27.7778	21.1111	24.4444	6481.67
1966	10	15	0	85	68	76.5	29.4444	20	24.7222	6506.39
1966	10	16	0	86	66	76	30	18.8889	24.4444	6530.83
1966	10	17	0	85	65	75	29.4444	18.3333	23.8889	6554.72
1966	10	18	0	85	65	75	29.4444	18.3333	23.8889	6578.61
1966	10	19	0	86	64	75	30	17.7778	23.8889	6602.5
1966	10	20	0	72	52	62	22.2222	11.1111	16.6667	6619.17
1966	10	21	0	78	59	68.5	25.5556	15	20.2778	6639.44
1966	10	22	0.24	79	67	73	26.1111	19.4444	22.7778	6662.22
1966	10	23	0	83	69	76	28.3333	20.5556	24.4444	6686.67
1966	10	24	0	84	69	76.5	28.8889	20.5556	24.7222	6711.39
1966	10	25	0	85	68	76.5	29.4444	20	24.7222	6736.11
1966	10	26	0.36	75	63	69	23.8889	17.2222	20.5556	6756.67
1966	10	27	0	76	58	67	24.4444	14.4444	19.4444	6776.11
1966	10	28	0	75	57	66	23.8889	13.8889	18.8889	6795
1966	10	29	0	76	54	65	24.4444	12.2222	18.3333	6813.33
1966	10	30	0	79	50	64.5	26.1111	10	18.0556	6831.39
1966	10	31	0	79	60	69.5	26.1111	15.5556	20.8333	6852.22
1966	11	1	0	81	62	71.5	27.2222	16.6667	21.9444	6874.17
1966	11	2	0	74	50	62	23.3333	10	16.6667	6890.83
1966	11	3	0	55	40	47.5	12.7778	4.44444	8.61111	6899.44
1966	11	4	0	67	39	53	19.4444	3.88889	11.6667	6911.11
1966	11	5	0	77	53	65	25	11.6667	18.3333	6929.44
1966	11	6	0	77	60	68.5	25	15.5556	20.2778	6949.72
1966	11	7	0	79	58	68.5	26.1111	14.4444	20.2778	6970
1966	11	8	0	80	58	69	26.6667	14.4444	20.5556	6990.56
1966	11	9	0	80	57	68.5	26.6667	13.8889	20.2778	7010.83
1966	11	10	0	82	58	70	27.7778	14.4444	21.1111	7031.94
1966	11	11	0	82	57	69.5	27.7778	13.8889	20.8333	7052.78
1966	11	12	0	81	58	69.5	27.2222	14.4444	20.8333	7073.61
1966	11	13	0	80	63	71.5	26.6667	17.2222	21.9444	7095.56
1966	11	14	0	74	56	65	23.3333	13.3333	18.3333	7113.89
1966	11	15	0	76	56	66	24.4444	13.3333	18.8889	7132.78
1966	11	16	0	78	59	68.5	25.5556	15	20.2778	7153.06
1966	11	17	0	78	56	67	25.5556	13.3333	19.4444	7172.5
1966	11	18	0	76	58	67	24.4444	14.4444	19.4444	7191.94
1966	11	19	0	78	57	67.5	25.5556	13.8889	19.7222	7211.67
1966	11	20	0	79	53	66	26.1111	11.6667	18.8889	7230.56
1966	11	21	0	72	59	65.5	22.2222	15	18.6111	7249.17
1966	11	22	0	68	55	61.5	20	12.7778	16.3889	7265.56
1966	11	23	0	76	57	66.5	24.4444	13.8889	19.1667	7284.72
1966	11	24	0.08	74	56	65	23.3333	13.3333	18.3333	7303.06
1966	11	25	0	73	48	60.5	22.7778	8.88889	15.8333	7318.89
1966	11	26	0	73	44	58.5	22.7778	6.66667	14.7222	7333.61
1966	11	27	0	76	47	61.5	24.4444	8.33333	16.3889	7350
1966	11	28	0	62	47	54.5	16.6667	8.33333	12.5	7362.5
1966	11	29	0	61	41	51	16.1111	5	10.5556	7373.06
1966	11	30	0	62	43	52.5	16.6667	6.11111	11.3889	7384.44
1966	12	1	0	66	44	55	18.8889	6.66667	12.7778	7397.22
1966	12	2	0	72	38	55	22.2222	3.33333	12.7778	7410
1966	12	3	0	72	44	58	22.2222	6.66667	14.4444	7424.44
1966	12	4	0.18	63	54	58.5	17.2222	12.2222	14.7222	7439.17
1966	12	5	0	73	56	64.5	22.7778	13.3333	18.0556	7457.22
1966	12	6	0	73	53	63	22.7778	11.6667	17.2222	7474.44
1966	12	7	0	75	56	65.5	23.8889	13.3333	18.6111	7493.06
1966	12	8	0	78	54	66	25.5556	12.2222	18.8889	7511.94
1966	12	9	0	78	61	69.5	25.5556	16.1111	20.8333	7532.78
1966	12	10	0	78	60	69	25.5556	15.5556	20.5556	7553.33
1966	12	11	0	71	59	65	21.6667	15	18.3333	7571.67
1966	12	12	0.53	62	52	57	16.6667	11.1111	13.8889	7585.56
1966	12	13	0.34	59	45	52	15	7.22222	11.1111	7596.67
1966	12	14	0	58	42	50	14.4444	5.55556	10	7606.67
1966	12	15	0	63	38	50.5	17.2222	3.33333	10.2778	7616.94
1966	12	16	0	70	49	59.5	21.1111	9.44444	15.2778	7632.22
1966	12	17	0.02	62	54	58	16.6667	12.2222	14.4444	7646.67
1966	12	18	0.05	74	57	65.5	23.3333	13.8889	18.6111	7665.28
1966	12	19	0	66	47	56.5	18.8889	8.33333	13.6111	7678.89
1966	12	20	0	69	45	57	20.5556	7.22222	13.8889	7692.78
1966	12	21	0	69	43	56	20.5556	6.11111	13.3333	7706.11
1966	12	22	0	70	43	56.5	21.1111	6.11111	13.6111	7719.72
1966	12	23	0	77	52	64.5	25	11.1111	18.0556	7737.78
1966	12	24	0.09	65	42	53.5	18.3333	5.55556	11.9444	7749.72
1966	12	25	0	56	32	44	13.3333	0	6.66667	7756.39
1966	12	26	0	59	35	47	15	1.66667	8.33333	7764.72
1966	12	27	0	70	45	57.5	21.1111	7.22222	14.1667	7778.89
1966	12	28	0	76	49	62.5	24.4444	9.44444	16.9444	7795.83
1966	12	29	0	69	50	59.5	20.5556	10	15.2778	7811.11
1966	12	30	0	73	42	57.5	22.7778	5.55556	14.1667	7825.28
1966	12	31	0	79	54	66.5	26.1111	12.2222	19.1667	7844.44
1967	1	1	0	80	56	68	26.6667	13.3333	20	20
1967	1	2	0	82	65	73.5	27.7778	18.3333	23.0556	43.0556
1967	1	3	0	85	65	75	29.4444	18.3333	23.8889	66.9444
1967	1	4	0.99	70	46	58	21.1111	7.77778	14.4444	81.3889
1967	1	5	0	61	39	50	16.1111	3.88889	10	91.3889
1967	1	6	0	69	36	52.5	20.5556	2.22222	11.3889	102.778
1967	1	7	0	73	52	62.5	22.7778	11.1111	16.9444	119.722
1967	1	8	0	74	60	67	23.3333	15.5556	19.4444	139.167
1967	1	9	0	80	58	69	26.6667	14.4444	20.5556	159.722
1967	1	10	0.05	79	56	67.5	26.1111	13.3333	19.7222	179.444
1967	1	11	0	60	47	53.5	15.5556	8.33333	11.9444	191.389
1967	1	12	0	70	45	57.5	21.1111	7.22222	14.1667	205.556
1967	1	13	0	75	46	60.5	23.8889	7.77778	15.8333	221.389
1967	1	14	0	81	55	68	27.2222	12.7778	20	241.389
1967	1	15	0.17	69	59	64	20.5556	15	17.7778	259.167
1967	1	16	0.08	62	48	55	16.6667	8.88889	12.7778	271.944
1967	1	17	0	72	47	59.5	22.2222	8.33333	15.2778	287.222
1967	1	18	0	69	51	60	20.5556	10.5556	15.5556	302.778
1967	1	19	0	76	56	66	24.4444	13.3333	18.8889	321.667
1967	1	20	0	70	51	60.5	21.1111	10.5556	15.8333	337.5
1967	1	21	0	75	53	64	23.8889	11.6667	17.7778	355.278
1967	1	22	0	73	56	64.5	22.7778	13.3333	18.0556	373.333
1967	1	23	0	73	52	62.5	22.7778	11.1111	16.9444	390.278
1967	1	24	0.03	78	55	66.5	25.5556	12.7778	19.1667	409.444
1967	1	25	0.02	75	57	66	23.8889	13.8889	18.8889	428.333
1967	1	26	0	81	57	69	27.2222	13.8889	20.5556	448.889
1967	1	27	0	78	53	65.5	25.5556	11.6667	18.6111	467.5
1967	1	28	0	56	41	48.5	13.3333	5	9.16667	476.667
1967	1	29	0	62	34	48	16.6667	1.11111	8.88889	485.556
1967	1	30	0	66	32	49	18.8889	0	9.44444	495
1967	1	31	0	71	36	53.5	21.6667	2.22222	11.9444	506.944
1967	2	1	0	72	42	57	22.2222	5.55556	13.8889	520.833
1967	2	2	0	76	49	62.5	24.4444	9.44444	16.9444	537.778
1967	2	3	0	81	53	67	27.2222	11.6667	19.4444	557.222
1967	2	4	0	71	51	61	21.6667	10.5556	16.1111	573.333
1967	2	5	0	70	45	57.5	21.1111	7.22222	14.1667	587.5
1967	2	6	0	79	44	61.5	26.1111	6.66667	16.3889	603.889
1967	2	7	0.05	71	56	63.5	21.6667	13.3333	17.5	621.389
1967	2	8	0.36	60	55	57.5	15.5556	12.7778	14.1667	635.556
1967	2	9	1.84	60	47	53.5	15.5556	8.33333	11.9444	647.5
1967	2	10	0	64	38	51	17.7778	3.33333	10.5556	658.056
1967	2	11	0	77	45	61	25	7.22222	16.1111	674.167
1967	2	12	0.65	76	62	69	24.4444	16.6667	20.5556	694.722
1967	2	13	1.45	63	48	55.5	17.2222	8.88889	13.0556	707.778
1967	2	14	0	71	46	58.5	21.6667	7.77778	14.7222	722.5
1967	2	15	0	75	48	61.5	23.8889	8.88889	16.3889	738.889
1967	2	16	0	77	57	67	25	13.8889	19.4444	758.333
1967	2	17	0	76	55	65.5	24.4444	12.7778	18.6111	776.944
1967	2	18	0	84	55	69.5	28.8889	12.7778	20.8333	797.778
1967	2	19	0	76	57	66.5	24.4444	13.8889	19.1667	816.944
1967	2	20	0	81	56	68.5	27.2222	13.3333	20.2778	837.222
1967	2	21	1.05	67	53	60	19.4444	11.6667	15.5556	852.778
1967	2	22	0.13	68	52	60	20	11.1111	15.5556	868.333
1967	2	23	0.01	62	49	55.5	16.6667	9.44444	13.0556	881.389
1967	2	24	0	64	42	53	17.7778	5.55556	11.6667	893.056
1967	2	25	0	50	33	41.5	10	0.555556	5.27778	898.333
1967	2	26	0	52	29	40.5	11.1111	-1.66667	4.72222	903.056
1967	2	27	0	66	36	51	18.8889	2.22222	10.5556	913.611
1967	2	28	0	73	45	59	22.7778	7.22222	15	928.611
1967	3	1	0	68	51	59.5	20	10.5556	15.2778	943.889
1967	3	2	0	73	48	60.5	22.7778	8.88889	15.8333	959.722
1967	3	3	0.01	73	58	65.5	22.7778	14.4444	18.6111	978.333
1967	3	4	0	80	54	67	26.6667	12.2222	19.4444	997.778
1967	3	5	0	84	57	70.5	28.8889	13.8889	21.3889	1019.17
1967	3	6	0	84	67	75.5	28.8889	19.4444	24.1667	1043.33
1967	3	7	0.31	72	61	66.5	22.2222	16.1111	19.1667	1062.5
1967	3	8	0.18	74	59	66.5	23.3333	15	19.1667	1081.67
1967	3	9	0	78	58	68	25.5556	14.4444	20	1101.67
1967	3	10	0	85	62	73.5	29.4444	16.6667	23.0556	1124.72
1967	3	11	0	86	64	75	30	17.7778	23.8889	1148.61
1967	3	12	0	85	60	72.5	29.4444	15.5556	22.5	1171.11
1967	3	13	0	84	63	73.5	28.8889	17.2222	23.0556	1194.17
1967	3	14	0	82	56	69	27.7778	13.3333	20.5556	1214.72
1967	3	15	0	85	56	70.5	29.4444	13.3333	21.3889	1236.11
1967	3	16	0	70	54	62	21.1111	12.2222	16.6667	1252.78
1967	3	17	0	74	50	62	23.3333	10	16.6667	1269.44
1967	3	18	0	66	52	59	18.8889	11.1111	15	1284.44
1967	3	19	0	73	49	61	22.7778	9.44444	16.1111	1300.56
1967	3	20	0	73	52	62.5	22.7778	11.1111	16.9444	1317.5
1967	3	21	0	78	57	67.5	25.5556	13.8889	19.7222	1337.22
1967	3	22	0	81	60	70.5	27.2222	15.5556	21.3889	1358.61
1967	3	23	0	75	55	65	23.8889	12.7778	18.3333	1376.94
1967	3	24	0	81	54	67.5	27.2222	12.2222	19.7222	1396.67
1967	3	25	0	81	51	66	27.2222	10.5556	18.8889	1415.56
1967	3	26	0	82	53	67.5	27.7778	11.6667	19.7222	1435.28
1967	3	27	0	80	63	71.5	26.6667	17.2222	21.9444	1457.22
1967	3	28	0.34	70	61	65.5	21.1111	16.1111	18.6111	1475.83
1967	3	29	0	76	59	67.5	24.4444	15	19.7222	1495.56
1967	3	30	0	77	56	66.5	25	13.3333	19.1667	1514.72
1967	3	31	0	77	56	66.5	25	13.3333	19.1667	1533.89
1967	4	1	0	74	57	65.5	23.3333	13.8889	18.6111	1552.5
1967	4	2	0	75	53	64	23.8889	11.6667	17.7778	1570.28
1967	4	3	0	80	53	66.5	26.6667	11.6667	19.1667	1589.44
1967	4	4	0	86	53	69.5	30	11.6667	20.8333	1610.28
1967	4	5	0	82	54	68	27.7778	12.2222	20	1630.28
1967	4	6	0	82	55	68.5	27.7778	12.7778	20.2778	1650.56
1967	4	7	0	85	58	71.5	29.4444	14.4444	21.9444	1672.5
1967	4	8	0	87	61	74	30.5556	16.1111	23.3333	1695.83
1967	4	9	0	79	61	70	26.1111	16.1111	21.1111	1716.94
1967	4	10	0	84	56	70	28.8889	13.3333	21.1111	1738.06
1967	4	11	0	85	54	69.5	29.4444	12.2222	20.8333	1758.89
1967	4	12	0	90	58	74	32.2222	14.4444	23.3333	1782.22
1967	4	13	0.32	80	64	72	26.6667	17.7778	22.2222	1804.44
1967	4	14	0	83	58	70.5	28.3333	14.4444	21.3889	1825.83
1967	4	15	0	85	60	72.5	29.4444	15.5556	22.5	1848.33
1967	4	16	0	86	61	73.5	30	16.1111	23.0556	1871.39
1967	4	17	0	87	66	76.5	30.5556	18.8889	24.7222	1896.11
1967	4	18	0	90	63	76.5	32.2222	17.2222	24.7222	1920.83
1967	4	19	0	91	66	78.5	32.7778	18.8889	25.8333	1946.67
1967	4	20	0	79	60	69.5	26.1111	15.5556	20.8333	1967.5
1967	4	21	0	83	52	67.5	28.3333	11.1111	19.7222	1987.22
1967	4	22	0	86	59	72.5	30	15	22.5	2009.72
1967	4	23	0	88	67	77.5	31.1111	19.4444	25.2778	2035
1967	4	24	0	88	65	76.5	31.1111	18.3333	24.7222	2059.72
1967	4	25	0	88	68	78	31.1111	20	25.5556	2085.28
1967	4	26	0	91	66	78.5	32.7778	18.8889	25.8333	2111.11
1967	4	27	0	89	65	77	31.6667	18.3333	25	2136.11
1967	4	28	0	76	55	65.5	24.4444	12.7778	18.6111	2154.72
1967	4	29	0	76	48	62	24.4444	8.88889	16.6667	2171.39
1967	4	30	0	81	50	65.5	27.2222	10	18.6111	2190
1967	5	1	0	82	56	69	27.7778	13.3333	20.5556	2210.56
1967	5	2	0	84	55	69.5	28.8889	12.7778	20.8333	2231.39
1967	5	3	0	87	64	75.5	30.5556	17.7778	24.1667	2255.56
1967	5	4	0	86	62	74	30	16.6667	23.3333	2278.89
1967	5	5	0.05	86	68	77	30	20	25	2303.89
1967	5	6	0	89	64	76.5	31.6667	17.7778	24.7222	2328.61
1967	5	7	0	88	68	78	31.1111	20	25.5556	2354.17
1967	5	8	0	90	70	80	32.2222	21.1111	26.6667	2380.83
1967	5	9	0.08	88	70	79	31.1111	21.1111	26.1111	2406.94
1967	5	10	0	87	57	72	30.5556	13.8889	22.2222	2429.17
1967	5	11	0	93	63	78	33.8889	17.2222	25.5556	2454.72
1967	5	12	0	94	67	80.5	34.4444	19.4444	26.9444	2481.67
1967	5	13	0	93	60	76.5	33.8889	15.5556	24.7222	2506.39
1967	5	14	0	97	64	80.5	36.1111	17.7778	26.9444	2533.33
1967	5	15	0	96	70	83	35.5556	21.1111	28.3333	2561.67
1967	5	16	0.38	86	66	76	30	18.8889	24.4444	2586.11
1967	5	17	0	87	63	75	30.5556	17.2222	23.8889	2610
1967	5	18	0	87	59	73	30.5556	15	22.7778	2632.78
1967	5	19	0	86	59	72.5	30	15	22.5	2655.28
1967	5	20	0	86	59	72.5	30	15	22.5	2677.78
1967	5	21	0	89	60	74.5	31.6667	15.5556	23.6111	2701.39
1967	5	22	0.39	89	70	79.5	31.6667	21.1111	26.3889	2727.78
1967	5	23	0.61	88	70	79	31.1111	21.1111	26.1111	2753.89
1967	5	24	0.24	77	63	70	25	17.2222	21.1111	2775
1967	5	25	0	86	63	74.5	30	17.2222	23.6111	2798.61
1967	5	26	0	89	60	74.5	31.6667	15.5556	23.6111	2822.22
1967	5	27	0	94	68	81	34.4444	20	27.2222	2849.44
1967	5	28	0	95	68	81.5	35	20	27.5	2876.94
1967	5	29	0	92	66	79	33.3333	18.8889	26.1111	2903.06
1967	5	30	0	93	70	81.5	33.8889	21.1111	27.5	2930.56
1967	5	31	0	94	69	81.5	34.4444	20.5556	27.5	2958.06
1967	6	1	0.1	93	71	82	33.8889	21.6667	27.7778	2985.83
1967	6	2	0.02	86	69	77.5	30	20.5556	25.2778	3011.11
1967	6	3	0.47	84	70	77	28.8889	21.1111	25	3036.11
1967	6	4	0	91	70	80.5	32.7778	21.1111	26.9444	3063.06
1967	6	5	0.1	87	71	79	30.5556	21.6667	26.1111	3089.17
1967	6	6	0	85	71	78	29.4444	21.6667	25.5556	3114.72
1967	6	7	0.03	86	70	78	30	21.1111	25.5556	3140.28
1967	6	8	0.11	85	71	78	29.4444	21.6667	25.5556	3165.83
1967	6	9	0	88	70	79	31.1111	21.1111	26.1111	3191.94
1967	6	10	0.66	91	70	80.5	32.7778	21.1111	26.9444	3218.89
1967	6	11	0.01	90	71	80.5	32.2222	21.6667	26.9444	3245.83
1967	6	12	0	88	72	80	31.1111	22.2222	26.6667	3272.5
1967	6	13	0	88	71	79.5	31.1111	21.6667	26.3889	3298.89
1967	6	14	0	88	72	80	31.1111	22.2222	26.6667	3325.56
1967	6	15	0.1	88	70	79	31.1111	21.1111	26.1111	3351.67
1967	6	16	0.72	84	71	77.5	28.8889	21.6667	25.2778	3376.94
1967	6	17	0.18	88	70	79	31.1111	21.1111	26.1111	3403.06
1967	6	18	1.33	78	72	75	25.5556	22.2222	23.8889	3426.94
1967	6	19	0.22	89	74	81.5	31.6667	23.3333	27.5	3454.44
1967	6	20	0.88	89	71	80	31.6667	21.6667	26.6667	3481.11
1967	6	21	0	88	70	79	31.1111	21.1111	26.1111	3507.22
1967	6	22	0	89	74	81.5	31.6667	23.3333	27.5	3534.72
1967	6	23	0.34	90	71	80.5	32.2222	21.6667	26.9444	3561.67
1967	6	24	0.09	89	71	80	31.6667	21.6667	26.6667	3588.33
1967	6	25	0.7	90	73	81.5	32.2222	22.7778	27.5	3615.83
1967	6	26	0.68	90	72	81	32.2222	22.2222	27.2222	3643.06
1967	6	27	0.04	92	72	82	33.3333	22.2222	27.7778	3670.83
1967	6	28	0	92	74	83	33.3333	23.3333	28.3333	3699.17
1967	6	29	1.05	92	73	82.5	33.3333	22.7778	28.0556	3727.22
1967	6	30	0	89	73	81	31.6667	22.7778	27.2222	3754.44
1967	7	1	0.18	89	72	80.5	31.6667	22.2222	26.9444	3781.39
1967	7	2	2.01	92	74	83	33.3333	23.3333	28.3333	3809.72
1967	7	3	1.38	88	73	80.5	31.1111	22.7778	26.9444	3836.67
1967	7	4	0	89	73	81	31.6667	22.7778	27.2222	3863.89
1967	7	5	0.03	90	72	81	32.2222	22.2222	27.2222	3891.11
1967	7	6	0	89	75	82	31.6667	23.8889	27.7778	3918.89
1967	7	7	0	89	76	82.5	31.6667	24.4444	28.0556	3946.94
1967	7	8	0	92	75	83.5	33.3333	23.8889	28.6111	3975.56
1967	7	9	0	92	72	82	33.3333	22.2222	27.7778	4003.33
1967	7	10	0	92	73	82.5	33.3333	22.7778	28.0556	4031.39
1967	7	11	0	93	73	83	33.8889	22.7778	28.3333	4059.72
1967	7	12	0	94	75	84.5	34.4444	23.8889	29.1667	4088.89
1967	7	13	0	95	74	84.5	35	23.3333	29.1667	4118.06
1967	7	14	0.55	90	74	82	32.2222	23.3333	27.7778	4145.83
1967	7	15	0	91	73	82	32.7778	22.7778	27.7778	4173.61
1967	7	16	0.96	91	73	82	32.7778	22.7778	27.7778	4201.39
1967	7	17	0.98	90	72	81	32.2222	22.2222	27.2222	4228.61
1967	7	18	1.44	88	72	80	31.1111	22.2222	26.6667	4255.28
1967	7	19	0.01	90	71	80.5	32.2222	21.6667	26.9444	4282.22
1967	7	20	0	91	72	81.5	32.7778	22.2222	27.5	4309.72
1967	7	21	0.22	90	71	80.5	32.2222	21.6667	26.9444	4336.67
1967	7	22	0.4	86	71	78.5	30	21.6667	25.8333	4362.5
1967	7	23	0.9	90	71	80.5	32.2222	21.6667	26.9444	4389.44
1967	7	24	0.35	86	73	79.5	30	22.7778	26.3889	4415.83
1967	7	25	0.69	90	72	81	32.2222	22.2222	27.2222	4443.06
1967	7	26	0.01	91	75	83	32.7778	23.8889	28.3333	4471.39
1967	7	27	0.43	88	74	81	31.1111	23.3333	27.2222	4498.61
1967	7	28	0	93	73	83	33.8889	22.7778	28.3333	4526.94
1967	7	29	0	91	74	82.5	32.7778	23.3333	28.0556	4555
1967	7	30	0	92	75	83.5	33.3333	23.8889	28.6111	4583.61
1967	7	31	0.75	88	73	80.5	31.1111	22.7778	26.9444	4610.56
1967	8	1	1.3	85	73	79	29.4444	22.7778	26.1111	4636.67
1967	8	2	0	88	73	80.5	31.1111	22.7778	26.9444	4663.61
1967	8	3	0.04	88	73	80.5	31.1111	22.7778	26.9444	4690.56
1967	8	4	0.17	90	74	82	32.2222	23.3333	27.7778	4718.33
1967	8	5	0	87	75	81	30.5556	23.8889	27.2222	4745.56
1967	8	6	0.06	90	75	82.5	32.2222	23.8889	28.0556	4773.61
1967	8	7	1.15	89	75	82	31.6667	23.8889	27.7778	4801.39
1967	8	8	0.09	89	73	81	31.6667	22.7778	27.2222	4828.61
1967	8	9	0	90	70	80	32.2222	21.1111	26.6667	4855.28
1967	8	10	0	91	73	82	32.7778	22.7778	27.7778	4883.06
1967	8	11	0.04	89	75	82	31.6667	23.8889	27.7778	4910.83
1967	8	12	0.43	86	75	80.5	30	23.8889	26.9444	4937.78
1967	8	13	1.21	78	73	75.5	25.5556	22.7778	24.1667	4961.94
1967	8	14	0.67	83	72	77.5	28.3333	22.2222	25.2778	4987.22
1967	8	15	0	88	71	79.5	31.1111	21.6667	26.3889	5013.61
1967	8	16	0.06	89	75	82	31.6667	23.8889	27.7778	5041.39
1967	8	17	0.78	89	75	82	31.6667	23.8889	27.7778	5069.17
1967	8	18	0	90	74	82	32.2222	23.3333	27.7778	5096.94
1967	8	19	0	90	75	82.5	32.2222	23.8889	28.0556	5125
1967	8	20	0	90	75	82.5	32.2222	23.8889	28.0556	5153.06
1967	8	21	0	91	74	82.5	32.7778	23.3333	28.0556	5181.11
1967	8	22	1.4	91	72	81.5	32.7778	22.2222	27.5	5208.61
1967	8	23	0	90	74	82	32.2222	23.3333	27.7778	5236.39
1967	8	24	0	91	75	83	32.7778	23.8889	28.3333	5264.72
1967	8	25	0	90	76	83	32.2222	24.4444	28.3333	5293.06
1967	8	26	0	91	75	83	32.7778	23.8889	28.3333	5321.39
1967	8	27	0.18	92	76	84	33.3333	24.4444	28.8889	5350.28
1967	8	28	0.19	90	74	82	32.2222	23.3333	27.7778	5378.06
1967	8	29	0.88	89	75	82	31.6667	23.8889	27.7778	5405.83
1967	8	30	0	91	73	82	32.7778	22.7778	27.7778	5433.61
1967	8	31	0.08	90	72	81	32.2222	22.2222	27.2222	5460.83
1967	9	1	0.71	89	74	81.5	31.6667	23.3333	27.5	5488.33
1967	9	2	0.01	86	74	80	30	23.3333	26.6667	5515
1967	9	3	0	87	72	79.5	30.5556	22.2222	26.3889	5541.39
1967	9	4	0	87	71	79	30.5556	21.6667	26.1111	5567.5
1967	9	5	0	88	72	80	31.1111	22.2222	26.6667	5594.17
1967	9	6	0.35	88	74	81	31.1111	23.3333	27.2222	5621.39
1967	9	7	0.38	86	73	79.5	30	22.7778	26.3889	5647.78
1967	9	8	0.78	86	74	80	30	23.3333	26.6667	5674.44
1967	9	9	0	89	76	82.5	31.6667	24.4444	28.0556	5702.5
1967	9	10	0	91	76	83.5	32.7778	24.4444	28.6111	5731.11
1967	9	11	0	89	75	82	31.6667	23.8889	27.7778	5758.89
1967	9	12	1.26	87	74	80.5	30.5556	23.3333	26.9444	5785.83
1967	9	13	0.04	84	74	79	28.8889	23.3333	26.1111	5811.94
1967	9	14	0.53	83	73	78	28.3333	22.7778	25.5556	5837.5
1967	9	15	0.07	81	74	77.5	27.2222	23.3333	25.2778	5862.78
1967	9	16	0	86	72	79	30	22.2222	26.1111	5888.89
1967	9	17	0	89	70	79.5	31.6667	21.1111	26.3889	5915.28
1967	9	18	0	89	70	79.5	31.6667	21.1111	26.3889	5941.67
1967	9	19	0	87	71	79	30.5556	21.6667	26.1111	5967.78
1967	9	20	0	89	74	81.5	31.6667	23.3333	27.5	5995.28
1967	9	21	0	89	73	81	31.6667	22.7778	27.2222	6022.5
1967	9	22	0	87	74	80.5	30.5556	23.3333	26.9444	6049.44
1967	9	23	0	88	71	79.5	31.1111	21.6667	26.3889	6075.83
1967	9	24	0	86	69	77.5	30	20.5556	25.2778	6101.11
1967	9	25	0	88	69	78.5	31.1111	20.5556	25.8333	6126.94
1967	9	26	0	87	71	79	30.5556	21.6667	26.1111	6153.06
1967	9	27	0	87	72	79.5	30.5556	22.2222	26.3889	6179.44
1967	9	28	0.46	84	74	79	28.8889	23.3333	26.1111	6205.56
1967	9	29	0.03	75	68	71.5	23.8889	20	21.9444	6227.5
1967	9	30	0	78	66	72	25.5556	18.8889	22.2222	6249.72
1967	10	1	0	82	69	75.5	27.7778	20.5556	24.1667	6273.89
1967	10	2	0	84	66	75	28.8889	18.8889	23.8889	6297.78
1967	10	3	0	86	66	76	30	18.8889	24.4444	6322.22
1967	10	4	0	85	69	77	29.4444	20.5556	25	6347.22
1967	10	5	0	85	68	76.5	29.4444	20	24.7222	6371.94
1967	10	6	0.03	81	71	76	27.2222	21.6667	24.4444	6396.39
1967	10	7	0.15	82	69	75.5	27.7778	20.5556	24.1667	6420.56
1967	10	8	0	86	68	77	30	20	25	6445.56
1967	10	9	0.05	79	66	72.5	26.1111	18.8889	22.5	6468.06
1967	10	10	0	87	66	76.5	30.5556	18.8889	24.7222	6492.78
1967	10	11	0	83	61	72	28.3333	16.1111	22.2222	6515
1967	10	12	0	82	62	72	27.7778	16.6667	22.2222	6537.22
1967	10	13	0.19	84	67	75.5	28.8889	19.4444	24.1667	6561.39
1967	10	14	0	82	66	74	27.7778	18.8889	23.3333	6584.72
1967	10	15	0	84	61	72.5	28.8889	16.1111	22.5	6607.22
1967	10	16	0	84	65	74.5	28.8889	18.3333	23.6111	6630.83
1967	10	17	0	87	70	78.5	30.5556	21.1111	25.8333	6656.67
1967	10	18	0.01	80	63	71.5	26.6667	17.2222	21.9444	6678.61
1967	10	19	0	75	55	65	23.8889	12.7778	18.3333	6696.94
1967	10	20	0	80	55	67.5	26.6667	12.7778	19.7222	6716.67
1967	10	21	0	82	60	71	27.7778	15.5556	21.6667	6738.33
1967	10	22	0	83	59	71	28.3333	15	21.6667	6760
1967	10	23	0	83	65	74	28.3333	18.3333	23.3333	6783.33
1967	10	24	0	82	68	75	27.7778	20	23.8889	6807.22
1967	10	25	0	88	65	76.5	31.1111	18.3333	24.7222	6831.94
1967	10	26	0	80	63	71.5	26.6667	17.2222	21.9444	6853.89
1967	10	27	0	85	63	74	29.4444	17.2222	23.3333	6877.22
1967	10	28	0	83	61	72	28.3333	16.1111	22.2222	6899.44
1967	10	29	0	83	60	71.5	28.3333	15.5556	21.9444	6921.39
1967	10	30	0	85	65	75	29.4444	18.3333	23.8889	6945.28
1967	10	31	0	82	68	75	27.7778	20	23.8889	6969.17
1967	11	1	0	84	66	75	28.8889	18.8889	23.8889	6993.06
1967	11	2	0.05	80	68	74	26.6667	20	23.3333	7016.39
1967	11	3	0	81	61	71	27.2222	16.1111	21.6667	7038.06
1967	11	4	0	81	53	67	27.2222	11.6667	19.4444	7057.5
1967	11	5	0	70	55	62.5	21.1111	12.7778	16.9444	7074.44
1967	11	6	0	70	53	61.5	21.1111	11.6667	16.3889	7090.83
1967	11	7	0	70	51	60.5	21.1111	10.5556	15.8333	7106.67
1967	11	8	0	72	53	62.5	22.2222	11.6667	16.9444	7123.61
1967	11	9	0	74	52	63	23.3333	11.1111	17.2222	7140.83
1967	11	10	0	76	55	65.5	24.4444	12.7778	18.6111	7159.44
1967	11	11	0	79	57	68	26.1111	13.8889	20	7179.44
1967	11	12	0	82	60	71	27.7778	15.5556	21.6667	7201.11
1967	11	13	0	82	57	69.5	27.7778	13.8889	20.8333	7221.94
1967	11	14	0	82	51	66.5	27.7778	10.5556	19.1667	7241.11
1967	11	15	0	79	53	66	26.1111	11.6667	18.8889	7260
1967	11	16	0	78	55	66.5	25.5556	12.7778	19.1667	7279.17
1967	11	17	0	81	61	71	27.2222	16.1111	21.6667	7300.83
1967	11	18	0	78	60	69	25.5556	15.5556	20.5556	7321.39
1967	11	19	0	73	52	62.5	22.7778	11.1111	16.9444	7338.33
1967	11	20	0	77	52	64.5	25	11.1111	18.0556	7356.39
1967	11	21	0	77	49	63	25	9.44444	17.2222	7373.61
1967	11	22	0	76	47	61.5	24.4444	8.33333	16.3889	7390
1967	11	23	0	84	60	72	28.8889	15.5556	22.2222	7412.22
1967	11	24	0	85	62	73.5	29.4444	16.6667	23.0556	7435.28
1967	11	25	0	86	68	77	30	20	25	7460.28
1967	11	26	0	86	68	77	30	20	25	7485.28
1967	11	27	0	83	65	74	28.3333	18.3333	23.3333	7508.61
1967	11	28	0	76	60	68	24.4444	15.5556	20	7528.61
1967	11	29	0	79	57	68	26.1111	13.8889	20	7548.61
1967	11	30	0	85	66	75.5	29.4444	18.8889	24.1667	7572.78
1967	12	1	0	80	61	70.5	26.6667	16.1111	21.3889	7594.17
1967	12	2	0	80	59	69.5	26.6667	15	20.8333	7615
1967	12	3	0	80	53	66.5	26.6667	11.6667	19.1667	7634.17
1967	12	4	0	73	45	59	22.7778	7.22222	15	7649.17
1967	12	5	0	75	59	67	23.8889	15	19.4444	7668.61
1967	12	6	0	78	58	68	25.5556	14.4444	20	7688.61
1967	12	7	0	77	53	65	25	11.6667	18.3333	7706.94
1967	12	8	0	77	60	68.5	25	15.5556	20.2778	7727.22
1967	12	9	0.01	80	64	72	26.6667	17.7778	22.2222	7749.44
1967	12	10	0.22	84	66	75	28.8889	18.8889	23.8889	7773.33
1967	12	11	1.64	82	68	75	27.7778	20	23.8889	7797.22
1967	12	12	0.14	79	62	70.5	26.1111	16.6667	21.3889	7818.61
1967	12	13	0	80	61	70.5	26.6667	16.1111	21.3889	7840
1967	12	14	0	85	68	76.5	29.4444	20	24.7222	7864.72
1967	12	15	0	83	67	75	28.3333	19.4444	23.8889	7888.61
1967	12	16	0.05	78	67	72.5	25.5556	19.4444	22.5	7911.11
1967	12	17	0	79	65	72	26.1111	18.3333	22.2222	7933.33
1967	12	18	0	84	62	73	28.8889	16.6667	22.7778	7956.11
1967	12	19	0	84	64	74	28.8889	17.7778	23.3333	7979.44
1967	12	20	0	86	64	75	30	17.7778	23.8889	8003.33
1967	12	21	0	85	65	75	29.4444	18.3333	23.8889	8027.22
1967	12	22	0	83	63	73	28.3333	17.2222	22.7778	8050
1967	12	23	0.01	71	43	57	21.6667	6.11111	13.8889	8063.89
1967	12	24	0	66	40	53	18.8889	4.44444	11.6667	8075.56
1967	12	25	0	73	50	61.5	22.7778	10	16.3889	8091.94
1967	12	26	0	70	50	60	21.1111	10	15.5556	8107.5
1967	12	27	0	75	49	62	23.8889	9.44444	16.6667	8124.17
1967	12	28	0.37	77	56	66.5	25	13.3333	19.1667	8143.33
1967	12	29	0	58	46	52	14.4444	7.77778	11.1111	8154.44
1967	12	30	0	71	45	58	21.6667	7.22222	14.4444	8168.89
1967	12	31	0	77	50	63.5	25	10	17.5	8186.39
1968	1	1	0	82	57	69.5	27.7778	13.8889	20.8333	20.8333
1968	1	2	0	82	58	70	27.7778	14.4444	21.1111	41.9444
1968	1	3	0	84	67	75.5	28.8889	19.4444	24.1667	66.1111
1968	1	4	0	83	62	72.5	28.3333	16.6667	22.5	88.6111
1968	1	5	0	70	53	61.5	21.1111	11.6667	16.3889	105
1968	1	6	0	83	51	67	28.3333	10.5556	19.4444	124.444
1968	1	7	0	78	57	67.5	25.5556	13.8889	19.7222	144.167
1968	1	8	0	68	53	60.5	20	11.6667	15.8333	160
1968	1	9	0	77	59	68	25	15	20	180
1968	1	10	0.03	81	62	71.5	27.2222	16.6667	21.9444	201.944
1968	1	11	0	73	57	65	22.7778	13.8889	18.3333	220.278
1968	1	12	0	58	49	53.5	14.4444	9.44444	11.9444	232.222
1968	1	13	0	69	47	58	20.5556	8.33333	14.4444	246.667
1968	1	14	0	55	41	48	12.7778	5	8.88889	255.556
1968	1	15	0	57	41	49	13.8889	5	9.44444	265
1968	1	16	0	57	40	48.5	13.8889	4.44444	9.16667	274.167
1968	1	17	0	70	42	56	21.1111	5.55556	13.3333	287.5
1968	1	18	0	73	52	62.5	22.7778	11.1111	16.9444	304.444
1968	1	19	0	76	53	64.5	24.4444	11.6667	18.0556	322.5
1968	1	20	0	74	54	64	23.3333	12.2222	17.7778	340.278
1968	1	21	0	76	48	62	24.4444	8.88889	16.6667	356.944
1968	1	22	0	77	46	61.5	25	7.77778	16.3889	373.333
1968	1	23	0	79	47	63	26.1111	8.33333	17.2222	390.556
1968	1	24	0.1	67	53	60	19.4444	11.6667	15.5556	406.111
1968	1	25	0	51	42	46.5	10.5556	5.55556	8.05556	414.167
1968	1	26	0	58	36	47	14.4444	2.22222	8.33333	422.5
1968	1	27	0	69	46	57.5	20.5556	7.77778	14.1667	436.667
1968	1	28	0	76	56	66	24.4444	13.3333	18.8889	455.556
1968	1	29	0	78	56	67	25.5556	13.3333	19.4444	475
1968	1	30	0	73	58	65.5	22.7778	14.4444	18.6111	493.611
1968	1	31	0	75	55	65	23.8889	12.7778	18.3333	511.944
1968	2	1	0	76	51	63.5	24.4444	10.5556	17.5	529.444
1968	2	2	0	77	53	65	25	11.6667	18.3333	547.778
1968	2	3	0	67	48	57.5	19.4444	8.88889	14.1667	561.944
1968	2	4	0	72	43	57.5	22.2222	6.11111	14.1667	576.111
1968	2	5	0	71	47	59	21.6667	8.33333	15	591.111
1968	2	6	0.27	69	51	60	20.5556	10.5556	15.5556	606.667
1968	2	7	0	66	40	53	18.8889	4.44444	11.6667	618.333
1968	2	8	0	53	37	45	11.6667	2.77778	7.22222	625.556
1968	2	9	0	57	36	46.5	13.8889	2.22222	8.05556	633.611
1968	2	10	0	61	37	49	16.1111	2.77778	9.44444	643.056
1968	2	11	0	67	44	55.5	19.4444	6.66667	13.0556	656.111
1968	2	12	0	63	42	52.5	17.2222	5.55556	11.3889	667.5
1968	2	13	0	62	38	50	16.6667	3.33333	10	677.5
1968	2	14	0	65	38	51.5	18.3333	3.33333	10.8333	688.333
1968	2	15	0	75	41	58	23.8889	5	14.4444	702.778
1968	2	16	0	68	50	59	20	10	15	717.778
1968	2	17	0	71	52	61.5	21.6667	11.1111	16.3889	734.167
1968	2	18	0	59	46	52.5	15	7.77778	11.3889	745.556
1968	2	19	2.82	52	48	50	11.1111	8.88889	10	755.556
1968	2	20	0	61	45	53	16.1111	7.22222	11.6667	767.222
1968	2	21	0	71	39	55	21.6667	3.88889	12.7778	780
1968	2	22	0.05	65	51	58	18.3333	10.5556	14.4444	794.444
1968	2	23	0.98	65	48	56.5	18.3333	8.88889	13.6111	808.056
1968	2	24	0.02	53	39	46	11.6667	3.88889	7.77778	815.833
1968	2	25	0	60	32	46	15.5556	0	7.77778	823.611
1968	2	26	0	65	36	50.5	18.3333	2.22222	10.2778	833.889
1968	2	27	0	62	43	52.5	16.6667	6.11111	11.3889	845.278
1968	2	28	0	66	33	49.5	18.8889	0.555556	9.72222	855
1968	2	29	0.15	66	47	56.5	18.8889	8.33333	13.6111	868.611
1968	3	1	0	51	35	43	10.5556	1.66667	6.11111	874.722
1968	3	2	0	67	31	49	19.4444	-0.555556	9.44444	884.167
1968	3	3	0	71	51	61	21.6667	10.5556	16.1111	900.278
1968	3	4	0	68	42	55	20	5.55556	12.7778	913.056
1968	3	5	0	69	40	54.5	20.5556	4.44444	12.5	925.556
1968	3	6	0.02	58	50	54	14.4444	10	12.2222	937.778
1968	3	7	0.09	68	46	57	20	7.77778	13.8889	951.667
1968	3	8	0	74	47	60.5	23.3333	8.33333	15.8333	967.5
1968	3	9	0	77	48	62.5	25	8.88889	16.9444	984.444
1968	3	10	0.54	81	61	71	27.2222	16.1111	21.6667	1006.11
1968	3	11	0.35	85	60	72.5	29.4444	15.5556	22.5	1028.61
1968	3	12	0.14	85	59	72	29.4444	15	22.2222	1050.83
1968	3	13	0.09	61	44	52.5	16.1111	6.66667	11.3889	1062.22
1968	3	14	0	67	42	54.5	19.4444	5.55556	12.5	1074.72
1968	3	15	0	74	57	65.5	23.3333	13.8889	18.6111	1093.33
1968	3	16	0.26	75	60	67.5	23.8889	15.5556	19.7222	1113.06
1968	3	17	0	75	53	64	23.8889	11.6667	17.7778	1130.83
1968	3	18	0	77	44	60.5	25	6.66667	15.8333	1146.67
1968	3	19	0	80	46	63	26.6667	7.77778	17.2222	1163.89
1968	3	20	0	84	50	67	28.8889	10	19.4444	1183.33
1968	3	21	0	85	53	69	29.4444	11.6667	20.5556	1203.89
1968	3	22	0	83	59	71	28.3333	15	21.6667	1225.56
1968	3	23	0	70	46	58	21.1111	7.77778	14.4444	1240
1968	3	24	0	60	37	48.5	15.5556	2.77778	9.16667	1249.17
1968	3	25	0	71	38	54.5	21.6667	3.33333	12.5	1261.67
1968	3	26	0	74	47	60.5	23.3333	8.33333	15.8333	1277.5
1968	3	27	0.02	75	50	62.5	23.8889	10	16.9444	1294.44
1968	3	28	0	74	54	64	23.3333	12.2222	17.7778	1312.22
1968	3	29	0	76	50	63	24.4444	10	17.2222	1329.44
1968	3	30	0	80	50	65	26.6667	10	18.3333	1347.78
1968	3	31	0	82	52	67	27.7778	11.1111	19.4444	1367.22
1968	4	1	0	82	59	70.5	27.7778	15	21.3889	1388.61
1968	4	2	0	84	59	71.5	28.8889	15	21.9444	1410.56
1968	4	3	0	81	58	69.5	27.2222	14.4444	20.8333	1431.39
1968	4	4	0	84	58	71	28.8889	14.4444	21.6667	1453.06
1968	4	5	0	85	58	71.5	29.4444	14.4444	21.9444	1475
1968	4	6	0	82	67	74.5	27.7778	19.4444	23.6111	1498.61
1968	4	7	0	85	64	74.5	29.4444	17.7778	23.6111	1522.22
1968	4	8	0	85	63	74	29.4444	17.2222	23.3333	1545.56
1968	4	9	0	84	62	73	28.8889	16.6667	22.7778	1568.33
1968	4	10	0	85	58	71.5	29.4444	14.4444	21.9444	1590.28
1968	4	11	0.1	75	55	65	23.8889	12.7778	18.3333	1608.61
1968	4	12	0	76	51	63.5	24.4444	10.5556	17.5	1626.11
1968	4	13	0	78	57	67.5	25.5556	13.8889	19.7222	1645.83
1968	4	14	0	80	53	66.5	26.6667	11.6667	19.1667	1665
1968	4	15	0	81	56	68.5	27.2222	13.3333	20.2778	1685.28
1968	4	16	0	83	57	70	28.3333	13.8889	21.1111	1706.39
1968	4	17	0	81	60	70.5	27.2222	15.5556	21.3889	1727.78
1968	4	18	0	84	59	71.5	28.8889	15	21.9444	1749.72
1968	4	19	0	89	62	75.5	31.6667	16.6667	24.1667	1773.89
1968	4	20	0	90	61	75.5	32.2222	16.1111	24.1667	1798.06
1968	4	21	0	90	64	77	32.2222	17.7778	25	1823.06
1968	4	22	0	92	67	79.5	33.3333	19.4444	26.3889	1849.44
1968	4	23	0	95	64	79.5	35	17.7778	26.3889	1875.83
1968	4	24	0	93	62	77.5	33.8889	16.6667	25.2778	1901.11
1968	4	25	0	78	59	68.5	25.5556	15	20.2778	1921.39
1968	4	26	0.21	80	56	68	26.6667	13.3333	20	1941.39
1968	4	27	0	88	63	75.5	31.1111	17.2222	24.1667	1965.56
1968	4	28	0	92	64	78	33.3333	17.7778	25.5556	1991.11
1968	4	29	0	91	61	76	32.7778	16.1111	24.4444	2015.56
1968	4	30	0	82	60	71	27.7778	15.5556	21.6667	2037.22
1968	5	1	0	84	54	69	28.8889	12.2222	20.5556	2057.78
1968	5	2	0	86	63	74.5	30	17.2222	23.6111	2081.39
1968	5	3	0	87	63	75	30.5556	17.2222	23.8889	2105.28
1968	5	4	0.01	89	66	77.5	31.6667	18.8889	25.2778	2130.56
1968	5	5	0.28	80	66	73	26.6667	18.8889	22.7778	2153.33
1968	5	6	0	82	61	71.5	27.7778	16.1111	21.9444	2175.28
1968	5	7	0	82	61	71.5	27.7778	16.1111	21.9444	2197.22
1968	5	8	0	79	63	71	26.1111	17.2222	21.6667	2218.89
1968	5	9	0	82	63	72.5	27.7778	17.2222	22.5	2241.39
1968	5	10	0	83	64	73.5	28.3333	17.7778	23.0556	2264.44
1968	5	11	0.81	83	67	75	28.3333	19.4444	23.8889	2288.33
1968	5	12	0.06	86	68	77	30	20	25	2313.33
1968	5	13	0	86	68	77	30	20	25	2338.33
1968	5	14	0.36	89	67	78	31.6667	19.4444	25.5556	2363.89
1968	5	15	1.01	90	66	78	32.2222	18.8889	25.5556	2389.44
1968	5	16	0.15	89	68	78.5	31.6667	20	25.8333	2415.28
1968	5	17	0	90	68	79	32.2222	20	26.1111	2441.39
1968	5	18	0	90	70	80	32.2222	21.1111	26.6667	2468.06
1968	5	19	0.23	86	69	77.5	30	20.5556	25.2778	2493.33
1968	5	20	0	87	70	78.5	30.5556	21.1111	25.8333	2519.17
1968	5	21	0	81	63	72	27.2222	17.2222	22.2222	2541.39
1968	5	22	0	82	59	70.5	27.7778	15	21.3889	2562.78
1968	5	23	0	87	63	75	30.5556	17.2222	23.8889	2586.67
1968	5	24	0.91	84	68	76	28.8889	20	24.4444	2611.11
1968	5	25	0.17	80	70	75	26.6667	21.1111	23.8889	2635
1968	5	26	0.4	80	72	76	26.6667	22.2222	24.4444	2659.44
1968	5	27	0	90	71	80.5	32.2222	21.6667	26.9444	2686.39
1968	5	28	1.89	84	69	76.5	28.8889	20.5556	24.7222	2711.11
1968	5	29	0	84	66	75	28.8889	18.8889	23.8889	2735
1968	5	30	0	86	64	75	30	17.7778	23.8889	2758.89
1968	5	31	0	90	64	77	32.2222	17.7778	25	2783.89
1968	6	1	0	88	68	78	31.1111	20	25.5556	2809.44
1968	6	2	0	85	68	76.5	29.4444	20	24.7222	2834.17
1968	6	3	0.63	78	70	74	25.5556	21.1111	23.3333	2857.5
1968	6	4	3.35	76	71	73.5	24.4444	21.6667	23.0556	2880.56
1968	6	5	3.69	74	70	72	23.3333	21.1111	22.2222	2902.78
1968	6	6	0.85	76	68	72	24.4444	20	22.2222	2925
1968	6	7	0	87	70	78.5	30.5556	21.1111	25.8333	2950.83
1968	6	8	0	89	68	78.5	31.6667	20	25.8333	2976.67
1968	6	9	0	87	70	78.5	30.5556	21.1111	25.8333	3002.5
1968	6	10	0	90	69	79.5	32.2222	20.5556	26.3889	3028.89
1968	6	11	0.55	89	70	79.5	31.6667	21.1111	26.3889	3055.28
1968	6	12	0	87	71	79	30.5556	21.6667	26.1111	3081.39
1968	6	13	0.25	87	70	78.5	30.5556	21.1111	25.8333	3107.22
1968	6	14	0	88	69	78.5	31.1111	20.5556	25.8333	3133.06
1968	6	15	0	86	68	77	30	20	25	3158.06
1968	6	16	0	82	70	76	27.7778	21.1111	24.4444	3182.5
1968	6	17	0	87	69	78	30.5556	20.5556	25.5556	3208.06
1968	6	18	0.55	83	71	77	28.3333	21.6667	25	3233.06
1968	6	19	0.64	83	72	77.5	28.3333	22.2222	25.2778	3258.33
1968	6	20	0.27	88	73	80.5	31.1111	22.7778	26.9444	3285.28
1968	6	21	0	90	72	81	32.2222	22.2222	27.2222	3312.5
1968	6	22	0	90	71	80.5	32.2222	21.6667	26.9444	3339.44
1968	6	23	0	88	71	79.5	31.1111	21.6667	26.3889	3365.83
1968	6	24	0	91	71	81	32.7778	21.6667	27.2222	3393.06
1968	6	25	0.15	88	73	80.5	31.1111	22.7778	26.9444	3420
1968	6	26	1.11	86	70	78	30	21.1111	25.5556	3445.56
1968	6	27	0.35	88	71	79.5	31.1111	21.6667	26.3889	3471.94
1968	6	28	0.07	85	72	78.5	29.4444	22.2222	25.8333	3497.78
1968	6	29	0	88	71	79.5	31.1111	21.6667	26.3889	3524.17
1968	6	30	0	87	72	79.5	30.5556	22.2222	26.3889	3550.56
1968	7	1	0	88	72	80	31.1111	22.2222	26.6667	3577.22
1968	7	2	1.03	84	71	77.5	28.8889	21.6667	25.2778	3602.5
1968	7	3	0.01	87	72	79.5	30.5556	22.2222	26.3889	3628.89
1968	7	4	2.77	88	71	79.5	31.1111	21.6667	26.3889	3655.28
1968	7	5	2.59	81	72	76.5	27.2222	22.2222	24.7222	3680
1968	7	6	0.07	83	72	77.5	28.3333	22.2222	25.2778	3705.28
1968	7	7	0	86	71	78.5	30	21.6667	25.8333	3731.11
1968	7	8	0.1	86	72	79	30	22.2222	26.1111	3757.22
1968	7	9	0.66	84	70	77	28.8889	21.1111	25	3782.22
1968	7	10	0.57	86	73	79.5	30	22.7778	26.3889	3808.61
1968	7	11	0	90	72	81	32.2222	22.2222	27.2222	3835.83
1968	7	12	0	90	71	80.5	32.2222	21.6667	26.9444	3862.78
1968	7	13	0.27	91	74	82.5	32.7778	23.3333	28.0556	3890.83
1968	7	14	0	88	72	80	31.1111	22.2222	26.6667	3917.5
1968	7	15	1.57	87	72	79.5	30.5556	22.2222	26.3889	3943.89
1968	7	16	0.04	88	73	80.5	31.1111	22.7778	26.9444	3970.83
1968	7	17	0.64	87	72	79.5	30.5556	22.2222	26.3889	3997.22
1968	7	18	0	86	70	78	30	21.1111	25.5556	4022.78
1968	7	19	0.21	89	70	79.5	31.6667	21.1111	26.3889	4049.17
1968	7	20	0	90	71	80.5	32.2222	21.6667	26.9444	4076.11
1968	7	21	0.15	88	70	79	31.1111	21.1111	26.1111	4102.22
1968	7	22	0.02	90	70	80	32.2222	21.1111	26.6667	4128.89
1968	7	23	0	91	72	81.5	32.7778	22.2222	27.5	4156.39
1968	7	24	0	91	70	80.5	32.7778	21.1111	26.9444	4183.33
1968	7	25	0	92	70	81	33.3333	21.1111	27.2222	4210.56
1968	7	26	0	93	72	82.5	33.8889	22.2222	28.0556	4238.61
1968	7	27	0	94	74	84	34.4444	23.3333	28.8889	4267.5
1968	7	28	0.44	94	76	85	34.4444	24.4444	29.4444	4296.94
1968	7	29	0	94	75	84.5	34.4444	23.8889	29.1667	4326.11
1968	7	30	0.19	93	73	83	33.8889	22.7778	28.3333	4354.44
1968	7	31	0	91	71	81	32.7778	21.6667	27.2222	4381.67
1968	8	1	0	85	71	78	29.4444	21.6667	25.5556	4407.22
1968	8	2	0.4	85	71	78	29.4444	21.6667	25.5556	4432.78
1968	8	3	0.03	88	72	80	31.1111	22.2222	26.6667	4459.44
1968	8	4	0.16	81	72	76.5	27.2222	22.2222	24.7222	4484.17
1968	8	5	0	92	73	82.5	33.3333	22.7778	28.0556	4512.22
1968	8	6	0	91	73	82	32.7778	22.7778	27.7778	4540
1968	8	7	0	92	71	81.5	33.3333	21.6667	27.5	4567.5
1968	8	8	0	91	71	81	32.7778	21.6667	27.2222	4594.72
1968	8	9	0.54	87	72	79.5	30.5556	22.2222	26.3889	4621.11
1968	8	10	0.03	82	73	77.5	27.7778	22.7778	25.2778	4646.39
1968	8	11	0.34	91	73	82	32.7778	22.7778	27.7778	4674.17
1968	8	12	0	91	73	82	32.7778	22.7778	27.7778	4701.94
1968	8	13	0	91	72	81.5	32.7778	22.2222	27.5	4729.44
1968	8	14	0	89	73	81	31.6667	22.7778	27.2222	4756.67
1968	8	15	0	92	74	83	33.3333	23.3333	28.3333	4785
1968	8	16	0.6	92	74	83	33.3333	23.3333	28.3333	4813.33
1968	8	17	0.72	91	72	81.5	32.7778	22.2222	27.5	4840.83
1968	8	18	0	90	72	81	32.2222	22.2222	27.2222	4868.06
1968	8	19	0	91	72	81.5	32.7778	22.2222	27.5	4895.56
1968	8	20	0	91	75	83	32.7778	23.8889	28.3333	4923.89
1968	8	21	0	91	72	81.5	32.7778	22.2222	27.5	4951.39
1968	8	22	0	92	74	83	33.3333	23.3333	28.3333	4979.72
1968	8	23	0	90	75	82.5	32.2222	23.8889	28.0556	5007.78
1968	8	24	0	92	72	82	33.3333	22.2222	27.7778	5035.56
1968	8	25	0	90	73	81.5	32.2222	22.7778	27.5	5063.06
1968	8	26	1.07	90	72	81	32.2222	22.2222	27.2222	5090.28
1968	8	27	0.1	83	71	77	28.3333	21.6667	25	5115.28
1968	8	28	0.33	87	70	78.5	30.5556	21.1111	25.8333	5141.11
1968	8	29	1.03	86	72	79	30	22.2222	26.1111	5167.22
1968	8	30	0.75	88	72	80	31.1111	22.2222	26.6667	5193.89
1968	8	31	0.03	86	73	79.5	30	22.7778	26.3889	5220.28
1968	9	1	0	90	72	81	32.2222	22.2222	27.2222	5247.5
1968	9	2	0	90	70	80	32.2222	21.1111	26.6667	5274.17
1968	9	3	0	89	73	81	31.6667	22.7778	27.2222	5301.39
1968	9	4	0	93	72	82.5	33.8889	22.2222	28.0556	5329.44
1968	9	5	0	91	74	82.5	32.7778	23.3333	28.0556	5357.5
1968	9	6	0	92	72	82	33.3333	22.2222	27.7778	5385.28
1968	9	7	0	92	73	82.5	33.3333	22.7778	28.0556	5413.33
1968	9	8	0.9	94	70	82	34.4444	21.1111	27.7778	5441.11
1968	9	9	0.74	90	71	80.5	32.2222	21.6667	26.9444	5468.06
1968	9	10	0.09	90	71	80.5	32.2222	21.6667	26.9444	5495
1968	9	11	0	86	70	78	30	21.1111	25.5556	5520.56
1968	9	12	0.52	81	72	76.5	27.2222	22.2222	24.7222	5545.28
1968	9	13	1.08	76	71	73.5	24.4444	21.6667	23.0556	5568.33
1968	9	14	0.01	85	68	76.5	29.4444	20	24.7222	5593.06
1968	9	15	0	88	67	77.5	31.1111	19.4444	25.2778	5618.33
1968	9	16	0	87	69	78	30.5556	20.5556	25.5556	5643.89
1968	9	17	0	88	68	78	31.1111	20	25.5556	5669.44
1968	9	18	0	89	72	80.5	31.6667	22.2222	26.9444	5696.39
1968	9	19	0.01	90	70	80	32.2222	21.1111	26.6667	5723.06
1968	9	20	0.09	86	70	78	30	21.1111	25.5556	5748.61
1968	9	21	0	86	67	76.5	30	19.4444	24.7222	5773.33
1968	9	22	0	86	69	77.5	30	20.5556	25.2778	5798.61
1968	9	23	0.6	85	70	77.5	29.4444	21.1111	25.2778	5823.89
1968	9	24	0.08	83	69	76	28.3333	20.5556	24.4444	5848.33
1968	9	25	0	85	69	77	29.4444	20.5556	25	5873.33
1968	9	26	0.14	85	69	77	29.4444	20.5556	25	5898.33
1968	9	27	0.01	88	70	79	31.1111	21.1111	26.1111	5924.44
1968	9	28	0.03	86	71	78.5	30	21.6667	25.8333	5950.28
1968	9	29	0	86	71	78.5	30	21.6667	25.8333	5976.11
1968	9	30	0.02	87	69	78	30.5556	20.5556	25.5556	6001.67
1968	10	1	0	84	68	76	28.8889	20	24.4444	6026.11
1968	10	2	0	85	64	74.5	29.4444	17.7778	23.6111	6049.72
1968	10	3	0	86	64	75	30	17.7778	23.8889	6073.61
1968	10	4	0	87	63	75	30.5556	17.2222	23.8889	6097.5
1968	10	5	0	86	69	77.5	30	20.5556	25.2778	6122.78
1968	10	6	0.21	87	70	78.5	30.5556	21.1111	25.8333	6148.61
1968	10	7	0.15	91	71	81	32.7778	21.6667	27.2222	6175.83
1968	10	8	0	87	70	78.5	30.5556	21.1111	25.8333	6201.67
1968	10	9	0.55	87	70	78.5	30.5556	21.1111	25.8333	6227.5
1968	10	10	0.2	84	70	77	28.8889	21.1111	25	6252.5
1968	10	11	0	85	69	77	29.4444	20.5556	25	6277.5
1968	10	12	0	85	67	76	29.4444	19.4444	24.4444	6301.94
1968	10	13	0	84	66	75	28.8889	18.8889	23.8889	6325.83
1968	10	14	0.07	85	67	76	29.4444	19.4444	24.4444	6350.28
1968	10	15	0.05	80	72	76	26.6667	22.2222	24.4444	6374.72
1968	10	16	0.88	81	70	75.5	27.2222	21.1111	24.1667	6398.89
1968	10	17	0.65	80	70	75	26.6667	21.1111	23.8889	6422.78
1968	10	18	0.58	84	73	78.5	28.8889	22.7778	25.8333	6448.61
1968	10	19	0.74	84	71	77.5	28.8889	21.6667	25.2778	6473.89
1968	10	20	0	79	61	70	26.1111	16.1111	21.1111	6495
1968	10	21	0	82	61	71.5	27.7778	16.1111	21.9444	6516.94
1968	10	22	0	82	65	73.5	27.7778	18.3333	23.0556	6540
1968	10	23	0.15	80	68	74	26.6667	20	23.3333	6563.33
1968	10	24	0	79	69	74	26.1111	20.5556	23.3333	6586.67
1968	10	25	0.02	75	58	66.5	23.8889	14.4444	19.1667	6605.83
1968	10	26	0	66	48	57	18.8889	8.88889	13.8889	6619.72
1968	10	27	0	76	50	63	24.4444	10	17.2222	6636.94
1968	10	28	0	78	55	66.5	25.5556	12.7778	19.1667	6656.11
1968	10	29	0	68	52	60	20	11.1111	15.5556	6671.67
1968	10	30	0	71	47	59	21.6667	8.33333	15	6686.67
1968	10	31	0	77	52	64.5	25	11.1111	18.0556	6704.72
1968	11	1	0	80	56	68	26.6667	13.3333	20	6724.72
1968	11	2	0	80	58	69	26.6667	14.4444	20.5556	6745.28
1968	11	3	0	82	58	70	27.7778	14.4444	21.1111	6766.39
1968	11	4	0	83	58	70.5	28.3333	14.4444	21.3889	6787.78
1968	11	5	0.11	76	60	68	24.4444	15.5556	20	6807.78
1968	11	6	0	77	55	66	25	12.7778	18.8889	6826.67
1968	11	7	0	83	53	68	28.3333	11.6667	20	6846.67
1968	11	8	0	74	57	65.5	23.3333	13.8889	18.6111	6865.28
1968	11	9	1.02	75	58	66.5	23.8889	14.4444	19.1667	6884.44
1968	11	10	0.07	66	54	60	18.8889	12.2222	15.5556	6900
1968	11	11	0.39	73	51	62	22.7778	10.5556	16.6667	6916.67
1968	11	12	0	58	44	51	14.4444	6.66667	10.5556	6927.22
1968	11	13	0	55	39	47	12.7778	3.88889	8.33333	6935.56
1968	11	14	0	71	39	55	21.6667	3.88889	12.7778	6948.33
1968	11	15	0	75	52	63.5	23.8889	11.1111	17.5	6965.83
1968	11	16	0	81	57	69	27.2222	13.8889	20.5556	6986.39
1968	11	17	0	82	56	69	27.7778	13.3333	20.5556	7006.94
1968	11	18	0	82	65	73.5	27.7778	18.3333	23.0556	7030
1968	11	19	0.41	62	44	53	16.6667	6.66667	11.6667	7041.67
1968	11	20	0	56	40	48	13.3333	4.44444	8.88889	7050.56
1968	11	21	0	62	38	50	16.6667	3.33333	10	7060.56
1968	11	22	0	67	39	53	19.4444	3.88889	11.6667	7072.22
1968	11	23	0	73	43	58	22.7778	6.11111	14.4444	7086.67
1968	11	24	0	75	51	63	23.8889	10.5556	17.2222	7103.89
1968	11	25	0	67	49	58	19.4444	9.44444	14.4444	7118.33
1968	11	26	0	74	46	60	23.3333	7.77778	15.5556	7133.89
1968	11	27	0	76	51	63.5	24.4444	10.5556	17.5	7151.39
1968	11	28	0	82	65	73.5	27.7778	18.3333	23.0556	7174.44
1968	11	29	0	81	59	70	27.2222	15	21.1111	7195.56
1968	11	30	0	80	63	71.5	26.6667	17.2222	21.9444	7217.5
1968	12	1	0	82	63	72.5	27.7778	17.2222	22.5	7240
1968	12	2	0	84	63	73.5	28.8889	17.2222	23.0556	7263.06
1968	12	3	0	82	63	72.5	27.7778	17.2222	22.5	7285.56
1968	12	4	0	69	48	58.5	20.5556	8.88889	14.7222	7300.28
1968	12	5	0	62	42	52	16.6667	5.55556	11.1111	7311.39
1968	12	6	0	67	40	53.5	19.4444	4.44444	11.9444	7323.33
1968	12	7	0	72	45	58.5	22.2222	7.22222	14.7222	7338.06
1968	12	8	0	62	42	52	16.6667	5.55556	11.1111	7349.17
1968	12	9	0	62	39	50.5	16.6667	3.88889	10.2778	7359.44
1968	12	10	0	62	40	51	16.6667	4.44444	10.5556	7370
1968	12	11	0	62	40	51	16.6667	4.44444	10.5556	7380.56
1968	12	12	0	70	42	56	21.1111	5.55556	13.3333	7393.89
1968	12	13	0	74	54	64	23.3333	12.2222	17.7778	7411.67
1968	12	14	0.05	65	47	56	18.3333	8.33333	13.3333	7425
1968	12	15	0	48	35	41.5	8.88889	1.66667	5.27778	7430.28
1968	12	16	0	56	30	43	13.3333	-1.11111	6.11111	7436.39
1968	12	17	0	67	29	48	19.4444	-1.66667	8.88889	7445.28
1968	12	18	0	75	44	59.5	23.8889	6.66667	15.2778	7460.56
1968	12	19	0.19	80	62	71	26.6667	16.6667	21.6667	7482.22
1968	12	20	0.3	79	63	71	26.1111	17.2222	21.6667	7503.89
1968	12	21	0	78	52	65	25.5556	11.1111	18.3333	7522.22
1968	12	22	0	81	58	69.5	27.2222	14.4444	20.8333	7543.06
1968	12	23	0.02	70	48	59	21.1111	8.88889	15	7558.06
1968	12	24	0	56	36	46	13.3333	2.22222	7.77778	7565.83
1968	12	25	0	59	35	47	15	1.66667	8.33333	7574.17
1968	12	26	0	70	39	54.5	21.1111	3.88889	12.5	7586.67
1968	12	27	0	78	48	63	25.5556	8.88889	17.2222	7603.89
1968	12	28	0.02	74	59	66.5	23.3333	15	19.1667	7623.06
1968	12	29	0	66	48	57	18.8889	8.88889	13.8889	7636.94
1968	12	30	0	76	44	60	24.4444	6.66667	15.5556	7652.5
1968	12	31	0	81	55	68	27.2222	12.7778	20	7672.5
1969	1	1	0.05	64	42	53	17.7778	5.55556	11.6667	11.6667
1969	1	2	0	63	38	50.5	17.2222	3.33333	10.2778	21.9444
1969	1	3	0	69	41	55	20.5556	5	12.7778	34.7222
1969	1	4	1.53	60	48	54	15.5556	8.88889	12.2222	46.9444
1969	1	5	0.04	53	45	49	11.6667	7.22222	9.44444	56.3889
1969	1	6	0.06	63	45	54	17.2222	7.22222	12.2222	68.6111
1969	1	7	0	66	39	52.5	18.8889	3.88889	11.3889	80
1969	1	8	0	70	41	55.5	21.1111	5	13.0556	93.0556
1969	1	9	0	79	48	63.5	26.1111	8.88889	17.5	110.556
1969	1	10	0.17	64	52	58	17.7778	11.1111	14.4444	125
1969	1	11	0	71	53	62	21.6667	11.6667	16.6667	141.667
1969	1	12	0.31	65	48	56.5	18.3333	8.88889	13.6111	155.278
1969	1	13	0	66	45	55.5	18.8889	7.22222	13.0556	168.333
1969	1	14	0	65	44	54.5	18.3333	6.66667	12.5	180.833
1969	1	15	0	69	42	55.5	20.5556	5.55556	13.0556	193.889
1969	1	16	0	71	46	58.5	21.6667	7.77778	14.7222	208.611
1969	1	17	0	69	49	59	20.5556	9.44444	15	223.611
1969	1	18	0	73	56	64.5	22.7778	13.3333	18.0556	241.667
1969	1	19	0.08	74	60	67	23.3333	15.5556	19.4444	261.111
1969	1	20	0.05	75	54	64.5	23.8889	12.2222	18.0556	279.167
1969	1	21	0	68	54	61	20	12.2222	16.1111	295.278
1969	1	22	0	73	50	61.5	22.7778	10	16.3889	311.667
1969	1	23	0	77	49	63	25	9.44444	17.2222	328.889
1969	1	24	0	80	51	65.5	26.6667	10.5556	18.6111	347.5
1969	1	25	0.05	73	56	64.5	22.7778	13.3333	18.0556	365.556
1969	1	26	0	71	44	57.5	21.6667	6.66667	14.1667	379.722
1969	1	27	0	75	54	64.5	23.8889	12.2222	18.0556	397.778
1969	1	28	0	77	53	65	25	11.6667	18.3333	416.111
1969	1	29	0	74	56	65	23.3333	13.3333	18.3333	434.444
1969	1	30	0	76	55	65.5	24.4444	12.7778	18.6111	453.056
1969	1	31	0	74	49	61.5	23.3333	9.44444	16.3889	469.444
1969	2	1	0	77	54	65.5	25	12.2222	18.6111	488.056
1969	2	2	0	81	54	67.5	27.2222	12.2222	19.7222	507.778
1969	2	3	0	76	51	63.5	24.4444	10.5556	17.5	525.278
1969	2	4	0	56	40	48	13.3333	4.44444	8.88889	534.167
1969	2	5	0	65	31	48	18.3333	-0.555556	8.88889	543.056
1969	2	6	0	69	40	54.5	20.5556	4.44444	12.5	555.556
1969	2	7	0	78	58	68	25.5556	14.4444	20	575.556
1969	2	8	1.77	71	57	64	21.6667	13.8889	17.7778	593.333
1969	2	9	0	67	50	58.5	19.4444	10	14.7222	608.056
1969	2	10	0	66	41	53.5	18.8889	5	11.9444	620
1969	2	11	0	68	43	55.5	20	6.11111	13.0556	633.056
1969	2	12	0	69	51	60	20.5556	10.5556	15.5556	648.611
1969	2	13	0	65	43	54	18.3333	6.11111	12.2222	660.833
1969	2	14	0	66	43	54.5	18.8889	6.11111	12.5	673.333
1969	2	15	1.32	67	59	63	19.4444	15	17.2222	690.556
1969	2	16	0	68	54	61	20	12.2222	16.1111	706.667
1969	2	17	0	56	40	48	13.3333	4.44444	8.88889	715.556
1969	2	18	0	62	45	53.5	16.6667	7.22222	11.9444	727.5
1969	2	19	0	59	40	49.5	15	4.44444	9.72222	737.222
1969	2	20	0	67	42	54.5	19.4444	5.55556	12.5	749.722
1969	2	21	0	67	44	55.5	19.4444	6.66667	13.0556	762.778
1969	2	22	0	69	50	59.5	20.5556	10	15.2778	778.056
1969	2	23	0	76	54	65	24.4444	12.2222	18.3333	796.389
1969	2	24	0	66	45	55.5	18.8889	7.22222	13.0556	809.444
1969	2	25	0	66	41	53.5	18.8889	5	11.9444	821.389
1969	2	26	0	70	42	56	21.1111	5.55556	13.3333	834.722
1969	2	27	0	69	39	54	20.5556	3.88889	12.2222	846.944
1969	2	28	0	72	46	59	22.2222	7.77778	15	861.944
1969	3	1	0	72	49	60.5	22.2222	9.44444	15.8333	877.778
1969	3	2	0	64	42	53	17.7778	5.55556	11.6667	889.444
1969	3	3	0.53	67	48	57.5	19.4444	8.88889	14.1667	903.611
1969	3	4	0	58	48	53	14.4444	8.88889	11.6667	915.278
1969	3	5	0	59	40	49.5	15	4.44444	9.72222	925
1969	3	6	0.34	72	48	60	22.2222	8.88889	15.5556	940.556
1969	3	7	0	65	50	57.5	18.3333	10	14.1667	954.722
1969	3	8	1.25	72	51	61.5	22.2222	10.5556	16.3889	971.111
1969	3	9	0.15	74	52	63	23.3333	11.1111	17.2222	988.333
1969	3	10	0	60	40	50	15.5556	4.44444	10	998.333
1969	3	11	0	59	44	51.5	15	6.66667	10.8333	1009.17
1969	3	12	0.03	57	39	48	13.8889	3.88889	8.88889	1018.06
1969	3	13	0.28	62	44	53	16.6667	6.66667	11.6667	1029.72
1969	3	14	0	66	38	52	18.8889	3.33333	11.1111	1040.83
1969	3	15	0	69	46	57.5	20.5556	7.77778	14.1667	1055
1969	3	16	1.99	62	57	59.5	16.6667	13.8889	15.2778	1070.28
1969	3	17	0.36	67	61	64	19.4444	16.1111	17.7778	1088.06
1969	3	18	0.12	84	60	72	28.8889	15.5556	22.2222	1110.28
1969	3	19	0	71	54	62.5	21.6667	12.2222	16.9444	1127.22
1969	3	20	0	76	50	63	24.4444	10	17.2222	1144.44
1969	3	21	0	78	53	65.5	25.5556	11.6667	18.6111	1163.06
1969	3	22	0	79	56	67.5	26.1111	13.3333	19.7222	1182.78
1969	3	23	0	76	57	66.5	24.4444	13.8889	19.1667	1201.94
1969	3	24	0.13	77	64	70.5	25	17.7778	21.3889	1223.33
1969	3	25	0	80	57	68.5	26.6667	13.8889	20.2778	1243.61
1969	3	26	0	61	51	56	16.1111	10.5556	13.3333	1256.94
1969	3	27	0	63	49	56	17.2222	9.44444	13.3333	1270.28
1969	3	28	0	70	43	56.5	21.1111	6.11111	13.6111	1283.89
1969	3	29	0	76	54	65	24.4444	12.2222	18.3333	1302.22
1969	3	30	0	78	52	65	25.5556	11.1111	18.3333	1320.56
1969	3	31	0	79	56	67.5	26.1111	13.3333	19.7222	1340.28
1969	4	1	0	79	58	68.5	26.1111	14.4444	20.2778	1360.56
1969	4	2	0	82	60	71	27.7778	15.5556	21.6667	1382.22
1969	4	3	0	85	62	73.5	29.4444	16.6667	23.0556	1405.28
1969	4	4	0	85	60	72.5	29.4444	15.5556	22.5	1427.78
1969	4	5	0	84	58	71	28.8889	14.4444	21.6667	1449.44
1969	4	6	0.32	85	68	76.5	29.4444	20	24.7222	1474.17
1969	4	7	0	76	59	67.5	24.4444	15	19.7222	1493.89
1969	4	8	0	79	54	66.5	26.1111	12.2222	19.1667	1513.06
1969	4	9	0	77	60	68.5	25	15.5556	20.2778	1533.33
1969	4	10	0	80	63	71.5	26.6667	17.2222	21.9444	1555.28
1969	4	11	0	86	67	76.5	30	19.4444	24.7222	1580
1969	4	12	0	83	65	74	28.3333	18.3333	23.3333	1603.33
1969	4	13	0	77	60	68.5	25	15.5556	20.2778	1623.61
1969	4	14	0	78	63	70.5	25.5556	17.2222	21.3889	1645
1969	4	15	0.1	82	62	72	27.7778	16.6667	22.2222	1667.22
1969	4	16	0.39	84	66	75	28.8889	18.8889	23.8889	1691.11
1969	4	17	0	87	67	77	30.5556	19.4444	25	1716.11
1969	4	18	0	91	72	81.5	32.7778	22.2222	27.5	1743.61
1969	4	19	0.19	82	63	72.5	27.7778	17.2222	22.5	1766.11
1969	4	20	0	80	58	69	26.6667	14.4444	20.5556	1786.67
1969	4	21	0	77	58	67.5	25	14.4444	19.7222	1806.39
1969	4	22	0	82	55	68.5	27.7778	12.7778	20.2778	1826.67
1969	4	23	0	85	61	73	29.4444	16.1111	22.7778	1849.44
1969	4	24	0	78	60	69	25.5556	15.5556	20.5556	1870
1969	4	25	0	79	54	66.5	26.1111	12.2222	19.1667	1889.17
1969	4	26	0	80	55	67.5	26.6667	12.7778	19.7222	1908.89
1969	4	27	0	83	55	69	28.3333	12.7778	20.5556	1929.44
1969	4	28	0	86	63	74.5	30	17.2222	23.6111	1953.06
1969	4	29	0	86	64	75	30	17.7778	23.8889	1976.94
1969	4	30	0	85	62	73.5	29.4444	16.6667	23.0556	2000
1969	5	1	0	84	61	72.5	28.8889	16.1111	22.5	2022.5
1969	5	2	0.03	75	66	70.5	23.8889	18.8889	21.3889	2043.89
1969	5	3	0	80	64	72	26.6667	17.7778	22.2222	2066.11
1969	5	4	0	80	64	72	26.6667	17.7778	22.2222	2088.33
1969	5	5	0	82	63	72.5	27.7778	17.2222	22.5	2110.83
1969	5	6	0	83	63	73	28.3333	17.2222	22.7778	2133.61
1969	5	7	0	87	65	76	30.5556	18.3333	24.4444	2158.06
1969	5	8	0	87	62	74.5	30.5556	16.6667	23.6111	2181.67
1969	5	9	0.01	83	69	76	28.3333	20.5556	24.4444	2206.11
1969	5	10	0	80	62	71	26.6667	16.6667	21.6667	2227.78
1969	5	11	0	84	57	70.5	28.8889	13.8889	21.3889	2249.17
1969	5	12	0.01	84	68	76	28.8889	20	24.4444	2273.61
1969	5	13	0	86	67	76.5	30	19.4444	24.7222	2298.33
1969	5	14	0.2	84	65	74.5	28.8889	18.3333	23.6111	2321.94
1969	5	15	0	87	68	77.5	30.5556	20	25.2778	2347.22
1969	5	16	0	82	70	76	27.7778	21.1111	24.4444	2371.67
1969	5	17	0	85	67	76	29.4444	19.4444	24.4444	2396.11
1969	5	18	0.13	87	70	78.5	30.5556	21.1111	25.8333	2421.94
1969	5	19	1.14	84	70	77	28.8889	21.1111	25	2446.94
1969	5	20	0	87	67	77	30.5556	19.4444	25	2471.94
1969	5	21	0.01	86	67	76.5	30	19.4444	24.7222	2496.67
1969	5	22	0.03	86	69	77.5	30	20.5556	25.2778	2521.94
1969	5	23	0	83	68	75.5	28.3333	20	24.1667	2546.11
1969	5	24	0	84	64	74	28.8889	17.7778	23.3333	2569.44
1969	5	25	0	84	67	75.5	28.8889	19.4444	24.1667	2593.61
1969	5	26	0	88	63	75.5	31.1111	17.2222	24.1667	2617.78
1969	5	27	0.02	87	69	78	30.5556	20.5556	25.5556	2643.33
1969	5	28	0.04	80	70	75	26.6667	21.1111	23.8889	2667.22
1969	5	29	0	85	68	76.5	29.4444	20	24.7222	2691.94
1969	5	30	0	88	66	77	31.1111	18.8889	25	2716.94
1969	5	31	0	90	66	78	32.2222	18.8889	25.5556	2742.5
1969	6	1	0	92	67	79.5	33.3333	19.4444	26.3889	2768.89
1969	6	2	0	92	71	81.5	33.3333	21.6667	27.5	2796.39
1969	6	3	0	95	74	84.5	35	23.3333	29.1667	2825.56
1969	6	4	0	93	71	82	33.8889	21.6667	27.7778	2853.33
1969	6	5	0.05	90	70	80	32.2222	21.1111	26.6667	2880
1969	6	6	0.66	85	67	76	29.4444	19.4444	24.4444	2904.44
1969	6	7	0	88	66	77	31.1111	18.8889	25	2929.44
1969	6	8	0	90	71	80.5	32.2222	21.6667	26.9444	2956.39
1969	6	9	0	90	69	79.5	32.2222	20.5556	26.3889	2982.78
1969	6	10	0.09	92	72	82	33.3333	22.2222	27.7778	3010.56
1969	6	11	0	89	71	80	31.6667	21.6667	26.6667	3037.22
1969	6	12	0.05	90	74	82	32.2222	23.3333	27.7778	3065
1969	6	13	0.54	87	74	80.5	30.5556	23.3333	26.9444	3091.94
1969	6	14	0.05	86	74	80	30	23.3333	26.6667	3118.61
1969	6	15	0	89	71	80	31.6667	21.6667	26.6667	3145.28
1969	6	16	0	96	73	84.5	35.5556	22.7778	29.1667	3174.44
1969	6	17	0.3	93	75	84	33.8889	23.8889	28.8889	3203.33
1969	6	18	0	93	74	83.5	33.8889	23.3333	28.6111	3231.94
1969	6	19	1.54	90	74	82	32.2222	23.3333	27.7778	3259.72
1969	6	20	0	94	73	83.5	34.4444	22.7778	28.6111	3288.33
1969	6	21	0.03	85	73	79	29.4444	22.7778	26.1111	3314.44
1969	6	22	0	93	71	82	33.8889	21.6667	27.7778	3342.22
1969	6	23	0	93	73	83	33.8889	22.7778	28.3333	3370.56
1969	6	24	0	94	75	84.5	34.4444	23.8889	29.1667	3399.72
1969	6	25	0	95	74	84.5	35	23.3333	29.1667	3428.89
1969	6	26	0	94	73	83.5	34.4444	22.7778	28.6111	3457.5
1969	6	27	0	93	73	83	33.8889	22.7778	28.3333	3485.83
1969	6	28	0	92	73	82.5	33.3333	22.7778	28.0556	3513.89
1969	6	29	0	93	69	81	33.8889	20.5556	27.2222	3541.11
1969	6	30	0	92	73	82.5	33.3333	22.7778	28.0556	3569.17
1969	7	1	0	92	73	82.5	33.3333	22.7778	28.0556	3597.22
1969	7	2	0.01	92	72	82	33.3333	22.2222	27.7778	3625
1969	7	3	0.02	93	70	81.5	33.8889	21.1111	27.5	3652.5
1969	7	4	0	93	70	81.5	33.8889	21.1111	27.5	3680
1969	7	5	0	95	74	84.5	35	23.3333	29.1667	3709.17
1969	7	6	0	94	75	84.5	34.4444	23.8889	29.1667	3738.33
1969	7	7	0	97	75	86	36.1111	23.8889	30	3768.33
1969	7	8	0.6	97	74	85.5	36.1111	23.3333	29.7222	3798.06
1969	7	9	0	91	73	82	32.7778	22.7778	27.7778	3825.83
1969	7	10	0	95	75	85	35	23.8889	29.4444	3855.28
1969	7	11	0	95	77	86	35	25	30	3885.28
1969	7	12	0.01	95	76	85.5	35	24.4444	29.7222	3915
1969	7	13	0.17	85	75	80	29.4444	23.8889	26.6667	3941.67
1969	7	14	0.02	92	72	82	33.3333	22.2222	27.7778	3969.44
1969	7	15	0	86	74	80	30	23.3333	26.6667	3996.11
1969	7	16	0.02	92	74	83	33.3333	23.3333	28.3333	4024.44
1969	7	17	0	94	72	83	34.4444	22.2222	28.3333	4052.78
1969	7	18	0.4	91	74	82.5	32.7778	23.3333	28.0556	4080.83
1969	7	19	0.66	90	72	81	32.2222	22.2222	27.2222	4108.06
1969	7	20	0.4	87	72	79.5	30.5556	22.2222	26.3889	4134.44
1969	7	21	0.17	89	73	81	31.6667	22.7778	27.2222	4161.67
1969	7	22	0.15	94	74	84	34.4444	23.3333	28.8889	4190.56
[truncated: 16,168 more rows]
