# Supplementary material for: Drifting Phenologies Cause Reduced Seasonality of Butterflies in Response to Increasing Temperatures
Source: Insects. 2018 Nov 30;9(4):174. doi: 10.3390/insects9040174 (PMC6317056; doi:10.3390/insects9040174)
Supplement: Supplementary file 1 [file insects-09-00174-s001.zip › Supply/Table_S1.xlsx]

## Sheet: Sheet1
Species name	Common name	Family	Total sighted	Percent of total
Anartia jatrophae	White peacock	Nymphalidae	4034	0.272752
Hylephila phyleus	Fiery skipper	Hesperiidae	1130	0.076403
Papilio palamedes	Palamedes swallowtail	Papilionidae	1057	0.0714672
Phyciodes phaon	Phaon crescent	Nymphalidae	956	0.0646383
Agraulis vanillae	Gulf fritillary	Nymphalidae	815	0.0551048
Junonia coenia	Common buckeye	Nymphalidae	788	0.0532792
Papilio glaucus	Eastern tiger swallowtail	Papilionidae	633	0.0427992
Limenitis archippus	Viceroy	Nymphalidae	609	0.0411765
Phoebis sennae	Cloudless sulphur	Pieridae	433	0.0292765
Papilio troilus	spicebush swallowtail	Papilionidae	424	0.028668
Hermeuptychia sosybius	Carolina Satyr	Nymphalidae	263	0.0177823
Protographium marcellus	Zebra swallowtail	Papilionidae	259	0.0175118
Urbanus proteus	Long-tailed Skipper	Hesperiidae	244	0.0164976
Polites vibex	Whirlabout skipper	Hesperiidae	225	0.015213
Heliconius charitonius	Zebra longwing	Nymphalidae	207	0.0139959
Eurema daira	Barred Sulphur	Pieridae	192	0.0129817
Danaus gilippus	Queen	Nymphalidae	181	0.012238
Epargyreus clarus	Silver-spotted skipper	Hesperiidae	174	0.0117647
Hemiargus ceraunus	Ceraunus Blue	Lycaenidae	174	0.0117647
Pyrgus oileus	Tropical Checkered Skipper	Hesperiidae	169	0.0114266
Copaeodes minima	Southern skipperling	Hesperiidae	152	0.0102772
Phyciodes tharos	Pearl Crescent	Nymphalidae	147	0.00993915
Unknown Hesperiidae	NA	Hesperiidae	141	0.00953347
Battus polydamas	Polydamas Swallowtail	Papilionidae	129	0.00872211
Papilio polyxenes	Black Swallowtail	Papilionidae	121	0.0081812
Urbanus dorantes	Dorantes Skipper	Hesperiidae	110	0.00743746
Erynnis horatius	Horace's Duskywing	Hesperiidae	103	0.00696416
Vanessa atalanta	Red Admiral	Nymphalidae	90	0.00608519
Unknown Papilionidae	NA	Papilionidae	83	0.0056119
Ancyloxypha numitor	Least Skipper	Hesperiidae	81	0.00547667
Nathalis iole	Dainty Sulphur	Pieridae	57	0.00385396
Ascia monuste	Great Southern White	Pieridae	52	0.00351589
Pontia protodice	Checkered White	Pieridae	43	0.00290737
Papilio cresphontes	Giant Swallowtail	Papilionidae	37	0.00250169
Unknown Pieridae	NA	Pieridae	36	0.00243408
Eurema lisa	Little Sulphur	Pieridae	34	0.00229885
Eurema nicippe	Sleepy Orange	Pieridae	33	0.00223124
Strymon melinus	Gray Hairstreak	Lycaenidae	33	0.00223124
Atalopedes campestris	Sachem skipper	Hesperiidae	30	0.0020284
Danaus plexippus	Monarch	Nymphalidae	30	0.0020284
Unknown Nymphalidae	NA	Nymphalidae	27	0.00182556
Pyrgus communis	Common Checkered Skipper	Hesperiidae	22	0.00148749
Colias eurytheme	Orange sulphur	Pieridae	20	0.00135227
Erynnis juvenalis	Juvenal's Duskywing	Hesperiidae	20	0.00135227
Euptoieta claudia	Variegated Frittilary	Nymphalidae	20	0.00135227
Megisto cymela	Little Wood Satyr	Nymphalidae	20	0.00135227
Leptotes cassius	Cassius Blue	Lycaenidae	18	0.00121704
Zerene cesonia	Southern Dogface	Pieridae	17	0.00114943
Calycopis cecrops	Red-banded Hairstreak	Lycaenidae	14	0.000946586
Unknown Lycaenidae	NA	Lycaenidae	13	0.000878972
Vanessa virginiensis	American Painted Lady	Nymphalidae	13	0.000878972
Lerema accius	Clouded Skipper	Hesperiidae	12	0.000811359
Battus philenor	Pipevine Swallowtail	Papilionidae	11	0.000743746
Thorybes pylades	Northern Cloudywing	Hesperiidae	8	0.000540906
Vanessa cardui	Painted Lady	Nymphalidae	6	0.00040568
Anatrytone logan	Delaware Skipper	Hesperiidae	4	0.000270453
Lerodea eufala	Eufala Skipper	Hesperiidae	4	0.000270453
Thorybes confusis	Confused Cloudywing	Hesperiidae	4	0.000270453
Dryas iulia	Julia butterfly	Nymphalidae	3	0.00020284
Parhasius m-album	White-M Hairstreak	Lycaenidae	3	0.00020284
Thorybes bathyllus	Southern Cloudywing	Hesperiidae	3	0.00020284
Asbolis capucinus	Monk Skipper	Hesperiidae	2	0.000135227
Callophrys henrici	Henry's Elfin	Lycaenidae	2	0.000135227
Limenitis arthemis	Red-Spotted Purple	Nymphalidae	2	0.000135227
Nastra neamathla	Neamathla Skipper	Hesperiidae	2	0.000135227
Oligoria maculata	Twin Spot Skippers	Hesperiidae	2	0.000135227
Phoebis philea	Orange-barred Sulphur	Pieridae	2	0.000135227
Cercyonis pegala	Common wood-nymph	Nymphalidae	1	6.76133e-05
Erynnis zarucco	Zarucco Duskywing	Hesperiidae	1	6.76133e-05
Hesperia meskei	Meske's Skipper	Hesperiidae	1	6.76133e-05
Poanes zabulon	Zabulon skipper	Hesperiidae	1	6.76133e-05
Polites themistocles	Tawny Edged Skipper	Hesperiidae	1	6.76133e-05
Pyrisitia nise	Mimosa Yellow Sulphur	Pieridae	1	6.76133e-05
Satyrium [Fixsenia] favonius	Southern Hairstreak	Lycaenidae	1	6.76133e-05
